# Supplementary material for: Bulky 2,6-disubstituted aryl siloxanes and a disilanamine
Source: Acta Crystallogr E Crystallogr Commun. 2020 Feb 6;76(Pt 3):318–23. doi: 10.1107/S2056989020001413 (PMC7057366; doi:10.1107/S2056989020001413)
Supplement: Supplementary file 1 [file e-76-00318-sup1.cif]

##############################################################################
#                                                                            #
# This CIF contains the data in a paper accepted for publication in          #
# Acta Crystallographica Section E. It conforms to the requirements of       #
# Notes for Authors for Acta Crystallographica Section E, and has been       #
# peer reviewed under the auspices of the IUCr Commission on Journals.       #
#                                                                            #
# Full details of the Crystallographic Information File format               #
# are given in the paper "The Crystallographic Information File (CIF):       #
# a New Standard Archive File for Crystallography" by S. R. Hall, F. H.      #
# Allen and I. D. Brown [Acta Cryst. (1991), A47, 655-685].                  #
#                                                                            #
# The current version of the core CIF dictionary is obtainable from          #
# ftp://ftp.iucr.org/pub/cif_core.dic.                                       #
#                                                                            #
# Software is freely available for graphical display of the structure(s)     #
# in this CIF. For information consult the CIF software page                 #
# http://www.iucr.org/resources/cif/software.                                #
#                                                                            #
# This file may be used for bona fide research purposes within the           #
# scientific community so long as proper attribution is given to the journal # 
# article from which it was obtained.                                        #
#                                                                            #
##############################################################################
data_I
_database_code_depnum_ccdc_archive 'CCDC 1981233'
_audit_creation_method
;
Olex2 1.2
(compiled 2018.05.29 svn.r3508 for OlexSys, GUI svn.r5506)
;
_journal_data_validation_number     ?
_journal_date_recd_electronic     2020-01-08
_journal_date_accepted     2020-01-31
_journal_name_full     'Acta Crystallographica, Section E'
_journal_year     2020
_journal_volume     76
_journal_issue      3
_journal_page_first     318
_journal_page_last     323
_journal_paper_category     GO
_journal_paper_doi     10.1107/S2056989020001413
_journal_coeditor_code     HB7886
_publ_contact_author_name     'Ren\'e T. Boer\'e'
_publ_contact_author_address
;
Chemistry and Biochemistry
University of Lethbridge
4401 University Drive West
Lethbridge
Alberta
T1K 3M4
Canada
;
_publ_contact_author_email     'boere@uleth.ca'
_publ_contact_author_fax     '+14033292057'
_publ_contact_author_phone     '+14033292045'
_publ_section_title
;
Bulky 2,6-disubstituted aryl siloxanes and a disilanamine
;
_publ_section_title_footnote     .
loop_
    _publ_author_name
    _publ_author_footnote
    _publ_author_address
    'Marszaukowski, Flavia' .
;
Departamento de Qu\'imica
Universidade Estadual de Ponta Grossa
84030-900, Ponta Grossa
Paran\'a,
Brazil
Chemistry and Biochemistry
University of Lethbridge
4401 University Drive West
Lethbridge
Alberta
T1K 3M4
Canada
;
    'Wohnrath, Karen' .
;
Departamento de Qu\'imica
Universidade Estadual de Ponta Grossa
84030-900, Ponta Grossa
Paran\'a,
Brazil
;
    'Boer\'e, Ren\'e T.' .
;
Chemistry and Biochemistry
University of Lethbridge
4401 University Drive West
Lethbridge
Alberta
T1K 3M4
Canada
;
_publ_section_synopsis
;
High steric constraints lead to interlocking trimethylsilyl and tertbutyl (or
isopropyl) substituents in the structures of three silyl-protected phenol and
anilene reagents. The two di-<i>tert</i>-butyl compounds are distorted from
planarity to mild boat conformations but the diisopropylanilene remains
rigorously planar.
;
_chemical_name_systematic
;
5-Bromo-1,3-di-<i>tert</i>-butyl-2-[(trimethylsilyl)oxy]benzene
;
_chemical_name_common     ?
_chemical_formula_moiety     'C17 H29 Br O Si'
_chemical_formula_sum     'C17 H29 Br O Si'
_chemical_formula_iupac     'C17 H29 Br O Si'
_chemical_formula_weight     357.40
_chemical_melting_point     ?
_space_group_crystal_system     monoclinic
_space_group_name_H-M_alt     'P 1 21/c 1'
_space_group_name_Hall     '-P 2ybc'
loop_
    _space_group_symop_operation_xyz
    'x, y, z'
    '-x, y+1/2, -z+1/2'
    '-x, -y, -z'
    'x, -y-1/2, z-1/2'
_cell_length_a     13.09550(10)
_cell_length_b     15.3457(2)
_cell_length_c     9.04490(10)
_cell_angle_alpha     90
_cell_angle_beta     94.6170(10)
_cell_angle_gamma     90
_cell_volume     1811.76(3)
_cell_formula_units_Z     4
_cell_measurement_reflns_used     18499
_cell_measurement_theta_min     4.4190
_cell_measurement_theta_max     79.8240
_cell_measurement_temperature     100.01(10)
_exptl_crystal_description     prism
_exptl_crystal_colour     'clear colourless'
_exptl_crystal_size_max     0.419
_exptl_crystal_size_mid     0.208
_exptl_crystal_size_min     0.131
_exptl_crystal_density_diffrn     1.310
_exptl_crystal_density_meas     ?
_exptl_crystal_density_method     ?
_exptl_crystal_F_000     752
loop_
    _exptl_crystal_face_index_h
    _exptl_crystal_face_index_k
    _exptl_crystal_face_index_l
    _exptl_crystal_face_perp_dist
    1 5 4 0.1038
    -1 -5 -4 0.1038
    -1 -5 0 0.1628
    1 5 0 0.1628
    0 1 -1 0.1680
    0 -1 1 0.1680
    5 -2 0 0.0655
    -5 2 0 0.0655
_exptl_absorpt_coefficient_mu     3.670
_exptl_absorpt_correction_type     multi-scan
_exptl_absorpt_process_details
;
(CrysAlisPro; Rigaku OD, 2018)
;
_exptl_absorpt_correction_T_min     0.50683
_exptl_absorpt_correction_T_max     1.00000
_diffrn_ambient_temperature     100.01(10)
_diffrn_source     'micro-focus sealed X-ray tube'
_diffrn_radiation_type     CuK\a
_diffrn_radiation_wavelength     1.54184
_diffrn_radiation_monochromator     mirror
_diffrn_measurement_device_type
           'Rigaku Oxford Diffraction SuperNova, Dual, Cu at zero, Pilatus 200K'
_diffrn_measurement_device     'four-circle diffractometer'
_diffrn_measurement_method     '\w scans'
_diffrn_detector     'CCD plate'
_diffrn_detector_area_resol_mean     ?
_diffrn_reflns_number     20327
_diffrn_reflns_av_R_equivalents     0.0237
_diffrn_reflns_av_unetI/netI     0.0126
_diffrn_reflns_theta_min     3.386
_diffrn_reflns_theta_max     80.106
_diffrn_reflns_theta_full     67.000
_diffrn_measured_fraction_theta_max     0.992
_diffrn_measured_fraction_theta_full     0.998
_diffrn_reflns_limit_h_min     -16
_diffrn_reflns_limit_h_max     16
_diffrn_reflns_limit_k_min     -19
_diffrn_reflns_limit_k_max     18
_diffrn_reflns_limit_l_min     -8
_diffrn_reflns_limit_l_max     11
_diffrn_radiation_probe     x-ray
_refine_special_details     ?
_reflns_number_total     3935
_reflns_number_gt     3924
_reflns_threshold_expression     'I > 2\s(I)'
_refine_ls_structure_factor_coef     Fsqd
_refine_ls_matrix_type     full
_refine_ls_R_factor_all     0.0307
_refine_ls_R_factor_gt     0.0306
_refine_ls_wR_factor_gt     0.0733
_refine_ls_wR_factor_ref     0.0733
_refine_ls_goodness_of_fit_ref     1.096
_refine_ls_restrained_S_all     1.096
_refine_ls_number_reflns     3935
_refine_ls_number_parameters     191
_refine_ls_number_restraints     0
_refine_ls_hydrogen_treatment     constr
_refine_ls_weighting_scheme     calc
_refine_ls_weighting_details
              'w=1/[\s^2^(Fo^2^)+(0.0196P)^2^+3.6340P] where P=(Fo^2^+2Fc^2^)/3'
_atom_sites_solution_hydrogens     geom
_atom_sites_solution_primary     dual
_atom_sites_solution_secondary     ?
_refine_ls_shift/su_max     0.002
_refine_ls_shift/su_mean     0.000
_refine_diff_density_max     0.663
_refine_diff_density_min     -0.365
_refine_ls_extinction_method
;
SHELXL-2018/3 (Sheldrick 2015b)
;
_refine_ls_extinction_coef     0.00139(10)
_refine_ls_extinction_expression
                                  'Fc^*^=kFc[1+0.001xFc^2^\l^3^/sin(2\q)]^-1/4^'
loop_
    _atom_type_symbol
    _atom_type_description
    _atom_type_scat_dispersion_real
    _atom_type_scat_dispersion_imag
    _atom_type_scat_source
    'C' 'C' 0.0181 0.0091
                         'International Tables Vol C Tables 4.2.6.8 and 6.1.1.4'
    'H' 'H' 0.0000 0.0000
                         'International Tables Vol C Tables 4.2.6.8 and 6.1.1.4'
    'Br' 'Br' -0.6763 1.2805
                         'International Tables Vol C Tables 4.2.6.8 and 6.1.1.4'
    'O' 'O' 0.0492 0.0322
                         'International Tables Vol C Tables 4.2.6.8 and 6.1.1.4'
    'Si' 'Si' 0.2541 0.3302
                         'International Tables Vol C Tables 4.2.6.8 and 6.1.1.4'
_computing_data_collection
;
CrysAlisPro (Rigaku OD, 2018)
;
_computing_cell_refinement
;
CrysAlisPro (Rigaku OD, 2018)
;
_computing_data_reduction
;
CrysAlisPro (Rigaku OD, 2018)
;
_computing_structure_solution
;
ShelXT (Sheldrick, 2015a)
;
_computing_structure_refinement
;
ShelXL (Sheldrick, 2015b)
;
_computing_molecular_graphics
;
<i>OLEX2</i> (Dolomanov <i>et al.</i>,  2009)
;
_computing_publication_material
;
publCIF (Westrip, 2010)
;
loop_
    _atom_site_type_symbol
    _atom_site_label
    _atom_site_fract_x
    _atom_site_fract_y
    _atom_site_fract_z
    _atom_site_U_iso_or_equiv
    _atom_site_adp_type
    _atom_site_calc_flag
    _atom_site_occupancy
    _atom_site_disorder_assembly
    _atom_site_disorder_group
    Br Br1 0.51566(2) 0.21330(2) 0.45554(3) 0.01991(9) Uani d 1 . .
    Si Si1 0.81135(4) 0.60159(4) 0.69256(6) 0.01462(13) Uani d 1 . .
    O O1 0.80844(10) 0.51233(9) 0.58830(15) 0.0137(3) Uani d 1 . .
    C C1 0.74581(14) 0.44182(13) 0.5533(2) 0.0122(4) Uani d 1 . .
    C C2 0.67726(14) 0.44492(13) 0.4237(2) 0.0124(4) Uani d 1 . .
    C C3 0.60978(15) 0.37556(13) 0.3970(2) 0.0139(4) Uani d 1 . .
    H H3 0.562847 0.376592 0.314197 0.017 Uiso calc 1 . .
    C C4 0.61193(15) 0.30530(13) 0.4923(2) 0.0143(4) Uani d 1 . .
    C C5 0.68503(15) 0.29845(13) 0.6102(2) 0.0136(4) Uani d 1 . .
    H H5 0.686809 0.249093 0.670039 0.016 Uiso calc 1 . .
    C C6 0.75644(15) 0.36495(13) 0.6406(2) 0.0128(4) Uani d 1 . .
    C C7 0.67316(15) 0.52100(13) 0.3119(2) 0.0141(4) Uani d 1 . .
    C C8 0.60959(17) 0.49792(14) 0.1665(2) 0.0183(4) Uani d 1 . .
    H H8A 0.636634 0.446032 0.125038 0.027 Uiso calc 1 . .
    H H8B 0.612894 0.545090 0.097353 0.027 Uiso calc 1 . .
    H H8C 0.539601 0.488246 0.186543 0.027 Uiso calc 1 . .
    C C9 0.61968(17) 0.59939(14) 0.3782(2) 0.0196(4) Uani d 1 . .
    H H9A 0.548598 0.586074 0.385149 0.029 Uiso calc 1 . .
    H H9B 0.625605 0.649347 0.315599 0.029 Uiso calc 1 . .
    H H9C 0.651459 0.611686 0.475345 0.029 Uiso calc 1 . .
    C C10 0.78100(17) 0.54395(15) 0.2675(2) 0.0200(4) Uani d 1 . .
    H H10A 0.823327 0.561482 0.353977 0.030 Uiso calc 1 . .
    H H10B 0.776290 0.590827 0.196991 0.030 Uiso calc 1 . .
    H H10C 0.810620 0.493866 0.223875 0.030 Uiso calc 1 . .
    C C11 0.84163(15) 0.35033(13) 0.7659(2) 0.0140(4) Uani d 1 . .
    C C12 0.85418(16) 0.25267(14) 0.8049(2) 0.0184(4) Uani d 1 . .
    H H12A 0.793262 0.231898 0.845688 0.028 Uiso calc 1 . .
    H H12B 0.911767 0.245176 0.876394 0.028 Uiso calc 1 . .
    H H12C 0.865318 0.220270 0.716834 0.028 Uiso calc 1 . .
    C C13 0.94702(15) 0.37909(14) 0.7187(2) 0.0183(4) Uani d 1 . .
    H H13A 0.963697 0.345661 0.634250 0.027 Uiso calc 1 . .
    H H13B 0.998222 0.369667 0.799205 0.027 Uiso calc 1 . .
    H H13C 0.944785 0.439842 0.693388 0.027 Uiso calc 1 . .
    C C14 0.81303(17) 0.39676(14) 0.9074(2) 0.0181(4) Uani d 1 . .
    H H14A 0.800068 0.457243 0.886197 0.027 Uiso calc 1 . .
    H H14B 0.868505 0.391592 0.982939 0.027 Uiso calc 1 . .
    H H14C 0.752635 0.370455 0.941273 0.027 Uiso calc 1 . .
    C C15 0.69125(17) 0.61128(15) 0.7890(2) 0.0223(5) Uani d 1 . .
    H H15A 0.645076 0.650692 0.735070 0.033 Uiso calc 1 . .
    H H15B 0.707232 0.633097 0.887583 0.033 Uiso calc 1 . .
    H H15C 0.659611 0.555032 0.793856 0.033 Uiso calc 1 . .
    C C16 0.83126(18) 0.69902(14) 0.5749(3) 0.0238(5) Uani d 1 . .
    H H16A 0.888992 0.689285 0.518019 0.036 Uiso calc 1 . .
    H H16B 0.843886 0.749167 0.637185 0.036 Uiso calc 1 . .
    H H16C 0.771138 0.708748 0.509058 0.036 Uiso calc 1 . .
    C C17 0.92756(18) 0.59976(15) 0.8263(3) 0.0247(5) Uani d 1 . .
    H H17A 0.921155 0.553917 0.897176 0.037 Uiso calc 1 . .
    H H17B 0.934120 0.654670 0.877009 0.037 Uiso calc 1 . .
    H H17C 0.987189 0.589737 0.773474 0.037 Uiso calc 1 . .
loop_
    _atom_site_aniso_label
    _atom_site_aniso_U_11
    _atom_site_aniso_U_22
    _atom_site_aniso_U_33
    _atom_site_aniso_U_12
    _atom_site_aniso_U_13
    _atom_site_aniso_U_23
    Br1 0.01809(13) 0.01465(12) 0.02615(14) -0.00553(8) -0.00349(8) 0.00120(8)
    Si1 0.0148(3) 0.0125(3) 0.0165(3) -0.00183(19) 0.0007(2) -0.0017(2)
    O1 0.0135(6) 0.0125(6) 0.0153(6) -0.0022(5) 0.0009(5) -0.0006(5)
    C1 0.0107(8) 0.0117(9) 0.0145(9) -0.0004(7) 0.0029(7) -0.0023(7)
    C2 0.0120(9) 0.0134(9) 0.0121(9) 0.0027(7) 0.0024(7) -0.0002(7)
    C3 0.0128(9) 0.0154(9) 0.0132(9) 0.0006(7) -0.0002(7) -0.0003(7)
    C4 0.0118(9) 0.0130(9) 0.0183(10) -0.0021(7) 0.0021(7) -0.0029(7)
    C5 0.0140(9) 0.0127(9) 0.0142(9) 0.0002(7) 0.0018(7) 0.0017(7)
    C6 0.0124(9) 0.0146(9) 0.0119(9) 0.0015(7) 0.0037(7) -0.0013(7)
    C7 0.0158(9) 0.0129(9) 0.0136(9) 0.0005(7) 0.0012(7) 0.0015(7)
    C8 0.0228(10) 0.0177(10) 0.0142(9) 0.0003(8) 0.0000(8) 0.0022(8)
    C9 0.0240(11) 0.0149(10) 0.0198(10) 0.0054(8) -0.0002(8) -0.0007(8)
    C10 0.0210(10) 0.0230(11) 0.0166(10) -0.0039(8) 0.0045(8) 0.0029(8)
    C11 0.0139(9) 0.0147(9) 0.0131(9) 0.0006(7) -0.0004(7) 0.0006(7)
    C12 0.0175(10) 0.0176(10) 0.0197(10) 0.0027(8) -0.0015(8) 0.0037(8)
    C13 0.0132(9) 0.0198(10) 0.0215(10) 0.0009(8) -0.0005(8) 0.0020(8)
    C14 0.0204(10) 0.0194(10) 0.0142(9) 0.0001(8) -0.0006(8) -0.0004(8)
    C15 0.0215(11) 0.0246(11) 0.0214(11) 0.0014(9) 0.0049(8) -0.0021(9)
    C16 0.0261(11) 0.0157(10) 0.0294(12) -0.0049(9) 0.0021(9) 0.0007(9)
    C17 0.0230(11) 0.0209(11) 0.0291(12) -0.0048(9) -0.0042(9) -0.0035(9)
_geom_special_details
;
 All esds (except the esd in the dihedral angle between two l.s. planes)
 are estimated using the full covariance matrix.  The cell esds are taken
 into account individually in the estimation of esds in distances, angles
 and torsion angles; correlations between esds in cell parameters are only
 used when they are defined by crystal symmetry.  An approximate (isotropic)
 treatment of cell esds is used for estimating esds involving l.s. planes.
;
loop_
    _geom_bond_atom_site_label_1
    _geom_bond_atom_site_label_2
    _geom_bond_site_symmetry_2
    _geom_bond_distance
    _geom_bond_publ_flag
    Br1 C4 . 1.904(2) ?
    Si1 O1 . 1.6617(15) ?
    Si1 C15 . 1.865(2) ?
    Si1 C16 . 1.865(2) ?
    Si1 C17 . 1.866(2) ?
    O1 C1 . 1.379(2) ?
    C1 C2 . 1.419(3) ?
    C1 C6 . 1.420(3) ?
    C2 C3 . 1.392(3) ?
    C2 C7 . 1.543(3) ?
    C3 H3 . 0.9300 ?
    C3 C4 . 1.379(3) ?
    C4 C5 . 1.378(3) ?
    C5 H5 . 0.9300 ?
    C5 C6 . 1.397(3) ?
    C6 C11 . 1.541(3) ?
    C7 C8 . 1.540(3) ?
    C7 C9 . 1.538(3) ?
    C7 C10 . 1.540(3) ?
    C8 H8A . 0.9600 ?
    C8 H8B . 0.9600 ?
    C8 H8C . 0.9600 ?
    C9 H9A . 0.9600 ?
    C9 H9B . 0.9600 ?
    C9 H9C . 0.9600 ?
    C10 H10A . 0.9600 ?
    C10 H10B . 0.9600 ?
    C10 H10C . 0.9600 ?
    C11 C12 . 1.545(3) ?
    C11 C13 . 1.542(3) ?
    C11 C14 . 1.537(3) ?
    C12 H12A . 0.9600 ?
    C12 H12B . 0.9600 ?
    C12 H12C . 0.9600 ?
    C13 H13A . 0.9600 ?
    C13 H13B . 0.9600 ?
    C13 H13C . 0.9600 ?
    C14 H14A . 0.9600 ?
    C14 H14B . 0.9600 ?
    C14 H14C . 0.9600 ?
    C15 H15A . 0.9600 ?
    C15 H15B . 0.9600 ?
    C15 H15C . 0.9600 ?
    C16 H16A . 0.9600 ?
    C16 H16B . 0.9600 ?
    C16 H16C . 0.9600 ?
    C17 H17A . 0.9600 ?
    C17 H17B . 0.9600 ?
    C17 H17C . 0.9600 ?
loop_
    _geom_angle_atom_site_label_1
    _geom_angle_atom_site_label_2
    _geom_angle_atom_site_label_3
    _geom_angle_site_symmetry_1
    _geom_angle_site_symmetry_3
    _geom_angle
    _geom_angle_publ_flag
    O1 Si1 C15 . . 110.45(9) ?
    O1 Si1 C16 . . 109.57(9) ?
    O1 Si1 C17 . . 109.61(9) ?
    C15 Si1 C16 . . 111.39(11) ?
    C15 Si1 C17 . . 111.88(11) ?
    C16 Si1 C17 . . 103.75(11) ?
    C1 O1 Si1 . . 139.75(13) ?
    O1 C1 C2 . . 119.25(17) ?
    O1 C1 C6 . . 119.59(17) ?
    C2 C1 C6 . . 120.97(18) ?
    C1 C2 C7 . . 123.59(17) ?
    C3 C2 C1 . . 117.91(18) ?
    C3 C2 C7 . . 118.50(17) ?
    C2 C3 H3 . . 119.7 ?
    C4 C3 C2 . . 120.58(18) ?
    C4 C3 H3 . . 119.7 ?
    C3 C4 Br1 . . 119.37(15) ?
    C5 C4 Br1 . . 119.17(15) ?
    C5 C4 C3 . . 121.40(18) ?
    C4 C5 H5 . . 119.7 ?
    C4 C5 C6 . . 120.60(18) ?
    C6 C5 H5 . . 119.7 ?
    C1 C6 C11 . . 124.24(17) ?
    C5 C6 C1 . . 117.59(18) ?
    C5 C6 C11 . . 118.17(17) ?
    C8 C7 C2 . . 111.93(16) ?
    C8 C7 C10 . . 105.93(16) ?
    C9 C7 C2 . . 109.21(16) ?
    C9 C7 C8 . . 106.33(16) ?
    C9 C7 C10 . . 112.26(17) ?
    C10 C7 C2 . . 111.09(16) ?
    C7 C8 H8A . . 109.5 ?
    C7 C8 H8B . . 109.5 ?
    C7 C8 H8C . . 109.5 ?
    H8A C8 H8B . . 109.5 ?
    H8A C8 H8C . . 109.5 ?
    H8B C8 H8C . . 109.5 ?
    C7 C9 H9A . . 109.5 ?
    C7 C9 H9B . . 109.5 ?
    C7 C9 H9C . . 109.5 ?
    H9A C9 H9B . . 109.5 ?
    H9A C9 H9C . . 109.5 ?
    H9B C9 H9C . . 109.5 ?
    C7 C10 H10A . . 109.5 ?
    C7 C10 H10B . . 109.5 ?
    C7 C10 H10C . . 109.5 ?
    H10A C10 H10B . . 109.5 ?
    H10A C10 H10C . . 109.5 ?
    H10B C10 H10C . . 109.5 ?
    C6 C11 C12 . . 111.50(16) ?
    C6 C11 C13 . . 111.48(16) ?
    C13 C11 C12 . . 105.05(16) ?
    C14 C11 C6 . . 109.51(16) ?
    C14 C11 C12 . . 106.75(16) ?
    C14 C11 C13 . . 112.41(17) ?
    C11 C12 H12A . . 109.5 ?
    C11 C12 H12B . . 109.5 ?
    C11 C12 H12C . . 109.5 ?
    H12A C12 H12B . . 109.5 ?
    H12A C12 H12C . . 109.5 ?
    H12B C12 H12C . . 109.5 ?
    C11 C13 H13A . . 109.5 ?
    C11 C13 H13B . . 109.5 ?
    C11 C13 H13C . . 109.5 ?
    H13A C13 H13B . . 109.5 ?
    H13A C13 H13C . . 109.5 ?
    H13B C13 H13C . . 109.5 ?
    C11 C14 H14A . . 109.5 ?
    C11 C14 H14B . . 109.5 ?
    C11 C14 H14C . . 109.5 ?
    H14A C14 H14B . . 109.5 ?
    H14A C14 H14C . . 109.5 ?
    H14B C14 H14C . . 109.5 ?
    Si1 C15 H15A . . 109.5 ?
    Si1 C15 H15B . . 109.5 ?
    Si1 C15 H15C . . 109.5 ?
    H15A C15 H15B . . 109.5 ?
    H15A C15 H15C . . 109.5 ?
    H15B C15 H15C . . 109.5 ?
    Si1 C16 H16A . . 109.5 ?
    Si1 C16 H16B . . 109.5 ?
    Si1 C16 H16C . . 109.5 ?
    H16A C16 H16B . . 109.5 ?
    H16A C16 H16C . . 109.5 ?
    H16B C16 H16C . . 109.5 ?
    Si1 C17 H17A . . 109.5 ?
    Si1 C17 H17B . . 109.5 ?
    Si1 C17 H17C . . 109.5 ?
    H17A C17 H17B . . 109.5 ?
    H17A C17 H17C . . 109.5 ?
    H17B C17 H17C . . 109.5 ?
loop_
    _geom_torsion_atom_site_label_1
    _geom_torsion_atom_site_label_2
    _geom_torsion_atom_site_label_3
    _geom_torsion_atom_site_label_4
    _geom_torsion_site_symmetry_1
    _geom_torsion_site_symmetry_2
    _geom_torsion_site_symmetry_3
    _geom_torsion_site_symmetry_4
    _geom_torsion
    _geom_torsion_publ_flag
    Br1 C4 C5 C6 . . . . -179.69(15) ?
    Si1 O1 C1 C2 . . . . 95.3(2) ?
    Si1 O1 C1 C6 . . . . -89.5(2) ?
    O1 C1 C2 C3 . . . . -175.38(17) ?
    O1 C1 C2 C7 . . . . 4.2(3) ?
    O1 C1 C6 C5 . . . . 173.89(17) ?
    O1 C1 C6 C11 . . . . -6.3(3) ?
    C1 C2 C3 C4 . . . . -1.6(3) ?
    C1 C2 C7 C8 . . . . 167.30(18) ?
    C1 C2 C7 C9 . . . . -75.2(2) ?
    C1 C2 C7 C10 . . . . 49.1(2) ?
    C1 C6 C11 C12 . . . . -161.65(18) ?
    C1 C6 C11 C13 . . . . -44.6(3) ?
    C1 C6 C11 C14 . . . . 80.4(2) ?
    C2 C1 C6 C5 . . . . -11.0(3) ?
    C2 C1 C6 C11 . . . . 168.74(17) ?
    C2 C3 C4 Br1 . . . . 178.09(15) ?
    C2 C3 C4 C5 . . . . -4.7(3) ?
    C3 C2 C7 C8 . . . . -13.1(2) ?
    C3 C2 C7 C9 . . . . 104.4(2) ?
    C3 C2 C7 C10 . . . . -131.27(19) ?
    C3 C4 C5 C6 . . . . 3.1(3) ?
    C4 C5 C6 C1 . . . . 4.7(3) ?
    C4 C5 C6 C11 . . . . -175.10(17) ?
    C5 C6 C11 C12 . . . . 18.1(2) ?
    C5 C6 C11 C13 . . . . 135.20(19) ?
    C5 C6 C11 C14 . . . . -99.8(2) ?
    C6 C1 C2 C3 . . . . 9.5(3) ?
    C6 C1 C2 C7 . . . . -170.85(17) ?
    C7 C2 C3 C4 . . . . 178.75(18) ?
    C15 Si1 O1 C1 . . . . -2.0(2) ?
    C16 Si1 O1 C1 . . . . -125.1(2) ?
    C17 Si1 O1 C1 . . . . 121.7(2) ?
_shelx_space_group_comment
;
The symmetry employed for this shelxl refinement is uniquely defined
by the following loop, which should always be used as a source of
symmetry information in preference to the above space-group names.
They are only intended as comments.
;
_shelx_estimated_absorpt_T_min     ?
_shelx_estimated_absorpt_T_max     ?
_shelx_res_file
;
TITL rb19028ri_a.res in P2(1)/c
    rb19028ri.res
    created by SHELXL-2018/3 at 22:13:45 on 02-Apr-2019
REM Old TITL RB19028RI in P2(1)/c
REM SHELXT solution in P2(1)/c
REM R1 0.092, Rweak 0.013, Alpha 0.082, Orientation as input
REM Formula found by SHELXT: C17 O Si Br
CELL 1.54184 13.0955 15.3457 9.0449 90 94.617 90
ZERR 4 0.0001 0.0002 0.0001 0 0.001 0
LATT 1
SYMM -X,0.5+Y,0.5-Z
SFAC C H Br O Si
UNIT 68 116 4 4 4
L.S. 20
PLAN  5
MPLA 4 C2 C3 C5 C6 C1 O1 C4 Br1 C7 C11
BOND $H
CONF
list 4
fmap 2 53
acta 134
OMIT 13 7 5
OMIT -3 14 4
OMIT -16 0 4
OMIT 12 4 7
OMIT -9 2 4
OMIT 3 3 11
OMIT -10 15 3
OMIT 12 3 4
OMIT 1 5 11
OMIT -5 16 4
OMIT 9 1 4
REM <olex2.extras>
REM <HklSrc "%.\\RB19028RI.hkl">
REM </olex2.extras>
WGHT    0.019600    3.634000
EXTI    0.001391
FVAR       0.52159
BR1   3    0.515656    0.213301    0.455538    11.00000    0.01809    0.01465 =
         0.02615    0.00120   -0.00349   -0.00553
SI1   5    0.811352    0.601592    0.692558    11.00000    0.01477    0.01252 =
         0.01647   -0.00171    0.00070   -0.00183
O1    4    0.808437    0.512330    0.588305    11.00000    0.01346    0.01245 =
         0.01528   -0.00060    0.00088   -0.00215
C1    1    0.745807    0.441823    0.553268    11.00000    0.01071    0.01171 =
         0.01447   -0.00231    0.00293   -0.00044
C2    1    0.677255    0.444918    0.423655    11.00000    0.01195    0.01344 =
         0.01210   -0.00016    0.00236    0.00273
C3    1    0.609785    0.375557    0.397001    11.00000    0.01283    0.01537 =
         0.01322   -0.00031   -0.00016    0.00059
AFIX  43
H3    2    0.562847    0.376592    0.314197    11.00000   -1.20000
AFIX   0
C4    1    0.611930    0.305298    0.492325    11.00000    0.01178    0.01300 =
         0.01834   -0.00286    0.00210   -0.00214
C5    1    0.685031    0.298448    0.610218    11.00000    0.01403    0.01274 =
         0.01419    0.00166    0.00183    0.00020
AFIX  43
H5    2    0.686809    0.249093    0.670039    11.00000   -1.20000
AFIX   0
C6    1    0.756441    0.364951    0.640637    11.00000    0.01241    0.01461 =
         0.01190   -0.00131    0.00374    0.00149
C7    1    0.673164    0.520997    0.311859    11.00000    0.01580    0.01294 =
         0.01360    0.00151    0.00124    0.00053
C8    1    0.609590    0.497919    0.166519    11.00000    0.02278    0.01771 =
         0.01418    0.00216   -0.00002    0.00035
AFIX 137
H8A   2    0.636634    0.446032    0.125038    11.00000   -1.50000
H8B   2    0.612894    0.545090    0.097353    11.00000   -1.50000
H8C   2    0.539601    0.488246    0.186543    11.00000   -1.50000
AFIX   0
C9    1    0.619681    0.599393    0.378224    11.00000    0.02396    0.01485 =
         0.01978   -0.00071   -0.00023    0.00542
AFIX 137
H9A   2    0.548598    0.586074    0.385149    11.00000   -1.50000
H9B   2    0.625605    0.649347    0.315599    11.00000   -1.50000
H9C   2    0.651459    0.611686    0.475345    11.00000   -1.50000
AFIX   0
C10   1    0.781000    0.543954    0.267501    11.00000    0.02102    0.02298 =
         0.01656    0.00287    0.00446   -0.00394
AFIX 137
H10A  2    0.823327    0.561482    0.353977    11.00000   -1.50000
H10B  2    0.776290    0.590827    0.196991    11.00000   -1.50000
H10C  2    0.810620    0.493866    0.223875    11.00000   -1.50000
AFIX   0
C11   1    0.841631    0.350326    0.765893    11.00000    0.01394    0.01471 =
         0.01315    0.00060   -0.00041    0.00060
C12   1    0.854183    0.252671    0.804895    11.00000    0.01746    0.01758 =
         0.01966    0.00373   -0.00150    0.00273
AFIX 137
H12A  2    0.793262    0.231898    0.845688    11.00000   -1.50000
H12B  2    0.911767    0.245176    0.876394    11.00000   -1.50000
H12C  2    0.865318    0.220270    0.716834    11.00000   -1.50000
AFIX   0
C13   1    0.947024    0.379086    0.718736    11.00000    0.01317    0.01982 =
         0.02153    0.00201   -0.00051    0.00095
AFIX 137
H13A  2    0.963697    0.345661    0.634250    11.00000   -1.50000
H13B  2    0.998222    0.369667    0.799205    11.00000   -1.50000
H13C  2    0.944785    0.439842    0.693388    11.00000   -1.50000
AFIX   0
C14   1    0.813025    0.396762    0.907351    11.00000    0.02037    0.01939 =
         0.01418   -0.00045   -0.00061    0.00008
AFIX 137
H14A  2    0.800068    0.457243    0.886197    11.00000   -1.50000
H14B  2    0.868505    0.391592    0.982939    11.00000   -1.50000
H14C  2    0.752635    0.370455    0.941273    11.00000   -1.50000
AFIX   0
C15   1    0.691251    0.611278    0.788959    11.00000    0.02150    0.02464 =
         0.02135   -0.00210    0.00487    0.00140
AFIX 137
H15A  2    0.645076    0.650692    0.735070    11.00000   -1.50000
H15B  2    0.707232    0.633097    0.887583    11.00000   -1.50000
H15C  2    0.659611    0.555032    0.793856    11.00000   -1.50000
AFIX   0
C16   1    0.831258    0.699020    0.574932    11.00000    0.02614    0.01570 =
         0.02940    0.00070    0.00208   -0.00489
AFIX 137
H16A  2    0.888992    0.689285    0.518019    11.00000   -1.50000
H16B  2    0.843886    0.749167    0.637185    11.00000   -1.50000
H16C  2    0.771138    0.708748    0.509058    11.00000   -1.50000
AFIX   0
C17   1    0.927564    0.599756    0.826291    11.00000    0.02297    0.02090 =
         0.02907   -0.00355   -0.00424   -0.00482
AFIX 137
H17A  2    0.921155    0.553917    0.897176    11.00000   -1.50000
H17B  2    0.934120    0.654670    0.877009    11.00000   -1.50000
H17C  2    0.987189    0.589737    0.773474    11.00000   -1.50000
AFIX   0
HKLF 4
REM  rb19028ri_a.res in P2(1)/c
REM wR2 = 0.0733, GooF = S = 1.096, Restrained GooF = 1.096 for all data
REM R1 = 0.0306 for 3924 Fo > 4sig(Fo) and 0.0307 for all 3935 data
REM 191 parameters refined using 0 restraints
END
WGHT      0.0196      3.6340
REM Highest difference peak  0.663,  deepest hole -0.365,  1-sigma level  0.072
Q1    1   0.5156  0.2848  0.1855  11.00000  0.05    0.66
Q2    1   0.4822  0.7140  0.2959  11.00000  0.05    0.56
Q3    1   0.5151  0.2958  0.4378  11.00000  0.05    0.43
Q4    1   0.4806  0.2387  0.3371  11.00000  0.05    0.38
Q5    1   0.5835  0.3411  0.4694  11.00000  0.05    0.37
;
_shelx_res_checksum     41627
data_II
_database_code_depnum_ccdc_archive 'CCDC 1981234'
_audit_creation_method
;
Olex2 1.2
(compiled 2018.05.29 svn.r3508 for OlexSys, GUI svn.r5506)
;
_chemical_name_systematic
;
1,3-Di-<i>tert</i>-butyl-2-[(trimethylsilyl)oxy]benzene
;
_chemical_name_common     ?
_chemical_formula_moiety     'C17 H30 O Si'
_chemical_formula_sum     'C17 H30 O Si'
_chemical_formula_iupac     'C17 H30 O Si'
_chemical_formula_weight     278.50
_chemical_melting_point     ?
_space_group_crystal_system     orthorhombic
_space_group_name_H-M_alt     'P n m a'
_space_group_name_Hall     '-P 2ac 2n'
loop_
    _space_group_symop_operation_xyz
    'x, y, z'
    '-x+1/2, -y, z+1/2'
    '-x, y+1/2, -z'
    'x+1/2, -y+1/2, -z+1/2'
    '-x, -y, -z'
    'x-1/2, y, -z-1/2'
    'x, -y-1/2, z'
    '-x-1/2, y-1/2, z-1/2'
_cell_length_a     14.47237(14)
_cell_length_b     17.4657(2)
_cell_length_c     6.73933(7)
_cell_angle_alpha     90.0
_cell_angle_beta     90.0
_cell_angle_gamma     90.0
_cell_volume     1703.50(3)
_cell_formula_units_Z     4
_cell_measurement_reflns_used     12570
_cell_measurement_theta_min     5.0590
_cell_measurement_theta_max     74.4280
_cell_measurement_temperature     100(2)
_exptl_crystal_description     needle
_exptl_crystal_colour     'clear colourless'
_exptl_crystal_size_max     0.307
_exptl_crystal_size_mid     0.107
_exptl_crystal_size_min     0.066
_exptl_crystal_density_diffrn     1.086
_exptl_crystal_density_meas     ?
_exptl_crystal_density_method     ?
_exptl_crystal_F_000     616
loop_
    _exptl_crystal_face_index_h
    _exptl_crystal_face_index_k
    _exptl_crystal_face_index_l
    _exptl_crystal_face_perp_dist
    0 1 0 0.0404
    0 -1 0 0.0404
    1 5 4 0.1405
    -1 -5 -4 0.1405
    1 -2 4 0.1424
    -1 2 -4 0.1424
    -5 -2 0 0.0330
    5 2 0 0.0330
_exptl_absorpt_coefficient_mu     1.132
_exptl_absorpt_correction_type     multi-scan
_exptl_absorpt_process_details
;
(CrysAlisPro; Rigaku OD, 2018)
;
_exptl_absorpt_correction_T_min     0.77342
_exptl_absorpt_correction_T_max     1.00000
_diffrn_ambient_temperature     100.15
_diffrn_source     'micro-focus sealed X-ray tube'
_diffrn_radiation_type     CuK\a
_diffrn_radiation_wavelength     1.54184
_diffrn_radiation_monochromator     mirror
_diffrn_measurement_device_type
           'Rigaku Oxford Diffraction SuperNova, Dual, Cu at zero, Pilatus 200K'
_diffrn_measurement_device     'four-circle diffractometer'
_diffrn_measurement_method     '\w scans'
_diffrn_detector     'CCD plate'
_diffrn_detector_area_resol_mean     ?
_diffrn_reflns_number     17855
_diffrn_reflns_av_R_equivalents     0.0456
_diffrn_reflns_av_unetI/netI     0.0227
_diffrn_reflns_theta_min     5.065
_diffrn_reflns_theta_max     74.727
_diffrn_reflns_theta_full     67.684
_diffrn_measured_fraction_theta_max     0.995
_diffrn_measured_fraction_theta_full     1.000
_diffrn_reflns_limit_h_min     -18
_diffrn_reflns_limit_h_max     17
_diffrn_reflns_limit_k_min     -21
_diffrn_reflns_limit_k_max     20
_diffrn_reflns_limit_l_min     -8
_diffrn_reflns_limit_l_max     8
_diffrn_radiation_probe     x-ray
_refine_special_details     ?
_reflns_number_total     1793
_reflns_number_gt     1663
_reflns_threshold_expression     'I > 2\s(I)'
_refine_ls_structure_factor_coef     Fsqd
_refine_ls_matrix_type     full
_refine_ls_R_factor_all     0.0354
_refine_ls_R_factor_gt     0.0333
_refine_ls_wR_factor_gt     0.0915
_refine_ls_wR_factor_ref     0.0929
_refine_ls_goodness_of_fit_ref     1.060
_refine_ls_restrained_S_all     1.060
_refine_ls_number_reflns     1793
_refine_ls_number_parameters     99
_refine_ls_number_restraints     0
_refine_ls_hydrogen_treatment     constr
_refine_ls_weighting_scheme     calc
_refine_ls_weighting_details
              'w=1/[\s^2^(Fo^2^)+(0.0463P)^2^+0.6892P] where P=(Fo^2^+2Fc^2^)/3'
_atom_sites_solution_hydrogens     geom
_atom_sites_solution_primary     dual
_atom_sites_solution_secondary     ?
_refine_ls_shift/su_max     0.000
_refine_ls_shift/su_mean     0.000
_refine_diff_density_max     0.262
_refine_diff_density_min     -0.279
_refine_ls_extinction_method     none
_refine_ls_extinction_coef     .
loop_
    _atom_type_symbol
    _atom_type_description
    _atom_type_scat_dispersion_real
    _atom_type_scat_dispersion_imag
    _atom_type_scat_source
    'C' 'C' 0.0181 0.0091
                         'International Tables Vol C Tables 4.2.6.8 and 6.1.1.4'
    'H' 'H' 0.0000 0.0000
                         'International Tables Vol C Tables 4.2.6.8 and 6.1.1.4'
    'O' 'O' 0.0492 0.0322
                         'International Tables Vol C Tables 4.2.6.8 and 6.1.1.4'
    'Si' 'Si' 0.2541 0.3302
                         'International Tables Vol C Tables 4.2.6.8 and 6.1.1.4'
_computing_data_collection
;
CrysAlisPro (Rigaku OD, 2018)
;
_computing_cell_refinement
;
CrysAlisPro (Rigaku OD, 2018)
;
_computing_data_reduction
;
CrysAlisPro (Rigaku OD, 2018)
;
_computing_structure_solution
;
ShelXT (Sheldrick, 2015a)
;
_computing_structure_refinement
;
ShelXL (Sheldrick, 2015b)
;
_computing_molecular_graphics
;
<i>OLEX2</i> (Dolomanov <i>et al.</i>,  2009)
;
_computing_publication_material
;
publCIF (Westrip, 2010)
;
loop_
    _atom_site_type_symbol
    _atom_site_label
    _atom_site_fract_x
    _atom_site_fract_y
    _atom_site_fract_z
    _atom_site_U_iso_or_equiv
    _atom_site_adp_type
    _atom_site_calc_flag
    _atom_site_occupancy
    _atom_site_disorder_assembly
    _atom_site_disorder_group
    Si Si1 0.44620(3) 0.250000 0.02273(7) 0.01982(15) Uani d 1 . .
    O O1 0.55464(8) 0.250000 0.10549(17) 0.0194(3) Uani d 1 . .
    C C1 0.59998(11) 0.250000 0.2860(2) 0.0181(3) Uani d 1 . .
    C C2 0.62564(8) 0.32076(6) 0.37337(17) 0.0195(3) Uani d 1 . .
    C C3 0.66393(8) 0.31815(7) 0.56362(18) 0.0228(3) Uani d 1 . .
    H H3 0.679079 0.364859 0.628093 0.027 Uiso calc 1 . .
    C C4 0.68049(12) 0.250000 0.6610(3) 0.0244(4) Uani d 1 . .
    H H4 0.702993 0.250001 0.793454 0.029 Uiso calc 1 . .
    C C7 0.61394(8) 0.39980(7) 0.27322(18) 0.0219(3) Uani d 1 . .
    C C8 0.67393(10) 0.46122(7) 0.3744(2) 0.0309(3) Uani d 1 . .
    H H8A 0.652833 0.468650 0.511229 0.046 Uiso calc 1 . .
    H H8B 0.668568 0.509554 0.301445 0.046 Uiso calc 1 . .
    H H8C 0.738594 0.444559 0.374947 0.046 Uiso calc 1 . .
    C C9 0.64519(9) 0.39815(7) 0.05482(18) 0.0249(3) Uani d 1 . .
    H H9A 0.710577 0.383808 0.047981 0.037 Uiso calc 1 . .
    H H9B 0.636715 0.448972 -0.004068 0.037 Uiso calc 1 . .
    H H9C 0.608163 0.360625 -0.018420 0.037 Uiso calc 1 . .
    C C10 0.51286(9) 0.42590(7) 0.29218(19) 0.0268(3) Uani d 1 . .
    H H10A 0.472354 0.388099 0.229055 0.040 Uiso calc 1 . .
    H H10B 0.505156 0.475597 0.226734 0.040 Uiso calc 1 . .
    H H10C 0.496631 0.430630 0.432822 0.040 Uiso calc 1 . .
    C C15 0.36580(12) 0.250000 0.2393(3) 0.0259(4) Uani d 1 . .
    H H15A 0.306965 0.226595 0.200528 0.039 Uiso calc 0.5 A -1
    H H15B 0.354989 0.302788 0.282753 0.039 Uiso calc 0.5 A -1
    H H15C 0.393242 0.220617 0.348249 0.039 Uiso calc 0.5 A -1
    C C16 0.42870(9) 0.16623(8) -0.1452(2) 0.0282(3) Uani d 1 . .
    H H16A 0.475983 0.166658 -0.249330 0.042 Uiso calc 1 . .
    H H16B 0.367304 0.169330 -0.206060 0.042 Uiso calc 1 . .
    H H16C 0.433624 0.118748 -0.068507 0.042 Uiso calc 1 . .
loop_
    _atom_site_aniso_label
    _atom_site_aniso_U_11
    _atom_site_aniso_U_22
    _atom_site_aniso_U_33
    _atom_site_aniso_U_12
    _atom_site_aniso_U_13
    _atom_site_aniso_U_23
    Si1 0.0205(2) 0.0176(3) 0.0213(3) 0.000 -0.00179(16) 0.000
    O1 0.0212(6) 0.0171(6) 0.0198(6) 0.000 -0.0020(4) 0.000
    C1 0.0178(7) 0.0194(8) 0.0170(8) 0.000 0.0020(6) 0.000
    C2 0.0194(5) 0.0178(6) 0.0214(6) 0.0005(4) 0.0031(4) -0.0006(5)
    C3 0.0258(6) 0.0213(6) 0.0213(6) -0.0011(5) 0.0027(5) -0.0037(5)
    C4 0.0277(9) 0.0274(9) 0.0182(8) 0.000 0.0006(7) 0.000
    C7 0.0266(6) 0.0154(6) 0.0237(6) -0.0013(5) -0.0008(5) -0.0012(5)
    C8 0.0402(8) 0.0188(6) 0.0338(7) -0.0063(5) -0.0060(6) -0.0002(5)
    C9 0.0303(6) 0.0189(6) 0.0256(6) -0.0033(5) 0.0024(5) 0.0028(5)
    C10 0.0315(7) 0.0197(6) 0.0291(7) 0.0050(5) 0.0000(5) -0.0031(5)
    C15 0.0230(8) 0.0266(9) 0.0280(9) 0.000 0.0007(7) 0.000
    C16 0.0297(6) 0.0263(7) 0.0286(7) 0.0000(5) -0.0057(5) -0.0048(5)
_geom_special_details
;
 All esds (except the esd in the dihedral angle between two l.s. planes)
 are estimated using the full covariance matrix.  The cell esds are taken
 into account individually in the estimation of esds in distances, angles
 and torsion angles; correlations between esds in cell parameters are only
 used when they are defined by crystal symmetry.  An approximate (isotropic)
 treatment of cell esds is used for estimating esds involving l.s. planes.
;
loop_
    _geom_bond_atom_site_label_1
    _geom_bond_atom_site_label_2
    _geom_bond_site_symmetry_2
    _geom_bond_distance
    _geom_bond_publ_flag
    Si1 O1 . 1.6655(12) ?
    Si1 C15 . 1.8664(19) ?
    Si1 C16 . 1.8671(13) ?
    Si1 C16 7_565 1.8671(13) ?
    O1 C1 . 1.3821(19) ?
    C1 C2 . 1.4185(14) ?
    C1 C2 7_565 1.4185(14) ?
    C2 C3 . 1.3976(17) ?
    C2 C7 . 1.5461(16) ?
    C3 H3 . 0.9500 ?
    C3 C4 . 1.3802(15) ?
    C4 H4 . 0.9500 ?
    C7 C8 . 1.5393(17) ?
    C7 C9 . 1.5400(16) ?
    C7 C10 . 1.5376(17) ?
    C8 H8A . 0.9800 ?
    C8 H8B . 0.9800 ?
    C8 H8C . 0.9800 ?
    C9 H9A . 0.9800 ?
    C9 H9B . 0.9800 ?
    C9 H9C . 0.9800 ?
    C10 H10A . 0.9800 ?
    C10 H10B . 0.9800 ?
    C10 H10C . 0.9800 ?
    C15 H15A . 0.9800 ?
    C15 H15B . 0.9800 ?
    C15 H15C . 0.9800 ?
    C16 H16A . 0.9800 ?
    C16 H16B . 0.9800 ?
    C16 H16C . 0.9800 ?
loop_
    _geom_angle_atom_site_label_1
    _geom_angle_atom_site_label_2
    _geom_angle_atom_site_label_3
    _geom_angle_site_symmetry_1
    _geom_angle_site_symmetry_3
    _geom_angle
    _geom_angle_publ_flag
    O1 Si1 C15 . . 109.00(7) ?
    O1 Si1 C16 . 7_565 109.32(5) ?
    O1 Si1 C16 . . 109.32(5) ?
    C15 Si1 C16 . 7_565 112.92(5) ?
    C15 Si1 C16 . . 112.92(5) ?
    C16 Si1 C16 . 7_565 103.18(9) ?
    C1 O1 Si1 . . 137.91(10) ?
    O1 C1 C2 . . 119.32(7) ?
    O1 C1 C2 . 7_565 119.32(7) ?
    C2 C1 C2 . 7_565 121.21(15) ?
    C1 C2 C7 . . 124.62(10) ?
    C3 C2 C1 . . 117.15(11) ?
    C3 C2 C7 . . 118.24(10) ?
    C2 C3 H3 . . 118.9 ?
    C4 C3 C2 . . 122.23(12) ?
    C4 C3 H3 . . 118.9 ?
    C3 C4 C3 . 7_565 119.16(16) ?
    C3 C4 H4 . . 120.4 ?
    C3 C4 H4 7_565 . 120.4 ?
    C8 C7 C2 . . 111.54(10) ?
    C8 C7 C9 . . 105.71(10) ?
    C9 C7 C2 . . 111.61(9) ?
    C10 C7 C2 . . 109.43(10) ?
    C10 C7 C8 . . 107.06(10) ?
    C10 C7 C9 . . 111.37(10) ?
    C7 C8 H8A . . 109.5 ?
    C7 C8 H8B . . 109.5 ?
    C7 C8 H8C . . 109.5 ?
    H8A C8 H8B . . 109.5 ?
    H8A C8 H8C . . 109.5 ?
    H8B C8 H8C . . 109.5 ?
    C7 C9 H9A . . 109.5 ?
    C7 C9 H9B . . 109.5 ?
    C7 C9 H9C . . 109.5 ?
    H9A C9 H9B . . 109.5 ?
    H9A C9 H9C . . 109.5 ?
    H9B C9 H9C . . 109.5 ?
    C7 C10 H10A . . 109.5 ?
    C7 C10 H10B . . 109.5 ?
    C7 C10 H10C . . 109.5 ?
    H10A C10 H10B . . 109.5 ?
    H10A C10 H10C . . 109.5 ?
    H10B C10 H10C . . 109.5 ?
    Si1 C15 H15A . . 109.5 ?
    Si1 C15 H15B . . 109.5 ?
    Si1 C15 H15C . . 109.5 ?
    H15A C15 H15B . . 109.5 ?
    H15A C15 H15C . . 109.5 ?
    H15B C15 H15C . . 109.5 ?
    Si1 C16 H16A . . 109.5 ?
    Si1 C16 H16B . . 109.5 ?
    Si1 C16 H16C . . 109.5 ?
    H16A C16 H16B . . 109.5 ?
    H16A C16 H16C . . 109.5 ?
    H16B C16 H16C . . 109.5 ?
loop_
    _geom_torsion_atom_site_label_1
    _geom_torsion_atom_site_label_2
    _geom_torsion_atom_site_label_3
    _geom_torsion_atom_site_label_4
    _geom_torsion_site_symmetry_1
    _geom_torsion_site_symmetry_2
    _geom_torsion_site_symmetry_3
    _geom_torsion_site_symmetry_4
    _geom_torsion
    _geom_torsion_publ_flag
    Si1 O1 C1 C2 . . . . -92.19(12) ?
    Si1 O1 C1 C2 . . . 7_565 92.19(12) ?
    O1 C1 C2 C3 . . . . 174.50(12) ?
    O1 C1 C2 C7 . . . . -5.3(2) ?
    C1 C2 C3 C4 . . . . 2.89(19) ?
    C1 C2 C7 C8 . . . . -162.53(12) ?
    C1 C2 C7 C9 . . . . -44.53(16) ?
    C1 C2 C7 C10 . . . . 79.20(15) ?
    C2 C1 C2 C3 7_565 . . . -10.0(2) ?
    C2 C1 C2 C7 7_565 . . . 170.19(9) ?
    C2 C3 C4 C3 . . . 7_565 3.9(2) ?
    C3 C2 C7 C8 . . . . 17.63(15) ?
    C3 C2 C7 C9 . . . . 135.63(11) ?
    C3 C2 C7 C10 . . . . -100.63(12) ?
    C7 C2 C3 C4 . . . . -177.26(12) ?
    C15 Si1 O1 C1 . . . . 0.000000 ?
    C16 Si1 O1 C1 7_565 . . . 123.87(5) ?
    C16 Si1 O1 C1 . . . . -123.87(5) ?
_shelx_space_group_comment
;
The symmetry employed for this shelxl refinement is uniquely defined
by the following loop, which should always be used as a source of
symmetry information in preference to the above space-group names.
They are only intended as comments.
;
_shelx_estimated_absorpt_T_min     0.723
_shelx_estimated_absorpt_T_max     0.929
_shelx_res_file
;
TITL rb19045fin_a.res in Pnma
    rb19045fin.res
    created by SHELXL-2018/3 at 23:59:35 on 22-Aug-2019
REM Old TITL RB19045fin in Pnma
REM SHELXT solution in Pnma: R1 0.108, Rweak 0.026, Alpha 0.024
REM <I/s> 0.611 for 237 systematic absences, Orientation as input
REM Formula found by SHELXT: C17 O Si
CELL 1.54184 14.4724 17.4657 6.7393 90 90 90
ZERR 4 0.0001 0.0002 0.0001 0 0 0
LATT 1
SYMM 0.5-X,-Y,0.5+Z
SYMM -X,0.5+Y,-Z
SYMM 0.5+X,0.5-Y,0.5-Z
SFAC C H O Si
UNIT 68 120 4 4
L.S. 20
PLAN  5
SIZE 0.066 0.107 0.307
TEMP -173
MPLA 4 C1 > C4 O1 C7
BOND $H
CONF
list 4
fmap 2 53
acta
REM <olex2.extras>
REM <HklSrc "%.\\RB19045fin.hkl">
REM </olex2.extras>
WGHT    0.046300    0.689200
FVAR       0.80886
SI1   4    0.446201    0.250000    0.022732    10.50000    0.02055    0.01758 =
         0.02132    0.00000   -0.00179    0.00000
O1    3    0.554640    0.250000    0.105486    10.50000    0.02121    0.01712 =
         0.01976    0.00000   -0.00200    0.00000
C1    1    0.599980    0.250000    0.285984    10.50000    0.01779    0.01942 =
         0.01698    0.00000    0.00197    0.00000
C2    1    0.625644    0.320757    0.373367    11.00000    0.01943    0.01780 =
         0.02140   -0.00058    0.00314    0.00055
C3    1    0.663933    0.318145    0.563624    11.00000    0.02584    0.02129 =
         0.02135   -0.00371    0.00267   -0.00114
AFIX  43
H3    2    0.679079    0.364859    0.628093    11.00000   -1.20000
AFIX   0
C4    1    0.680488    0.250000    0.661032    10.50000    0.02769    0.02740 =
         0.01825    0.00000    0.00062    0.00000
AFIX  43
H4    2    0.702993    0.250001    0.793454    10.50000   -1.20000
AFIX   0
C7    1    0.613941    0.399804    0.273219    11.00000    0.02662    0.01544 =
         0.02367   -0.00119   -0.00079   -0.00132
C8    1    0.673934    0.461220    0.374401    11.00000    0.04024    0.01877 =
         0.03381   -0.00018   -0.00600   -0.00630
AFIX 137
H8A   2    0.652833    0.468650    0.511229    11.00000   -1.50000
H8B   2    0.668568    0.509554    0.301445    11.00000   -1.50000
H8C   2    0.738594    0.444559    0.374947    11.00000   -1.50000
AFIX   0
C9    1    0.645190    0.398152    0.054823    11.00000    0.03027    0.01894 =
         0.02556    0.00280    0.00242   -0.00329
AFIX 137
H9A   2    0.710577    0.383808    0.047981    11.00000   -1.50000
H9B   2    0.636715    0.448972   -0.004068    11.00000   -1.50000
H9C   2    0.608163    0.360625   -0.018420    11.00000   -1.50000
AFIX   0
C10   1    0.512856    0.425898    0.292176    11.00000    0.03152    0.01971 =
         0.02912   -0.00309    0.00004    0.00503
AFIX 137
H10A  2    0.472354    0.388099    0.229055    11.00000   -1.50000
H10B  2    0.505156    0.475597    0.226734    11.00000   -1.50000
H10C  2    0.496631    0.430630    0.432822    11.00000   -1.50000
AFIX   0
C15   1    0.365803    0.250000    0.239277    10.50000    0.02300    0.02659 =
         0.02803    0.00000    0.00069    0.00000
PART -1
AFIX 137
H15A  2    0.306965    0.226595    0.200528    10.50000   -1.50000
H15B  2    0.354989    0.302788    0.282753    10.50000   -1.50000
H15C  2    0.393242    0.220617    0.348249    10.50000   -1.50000
AFIX   0
PART 0
C16   1    0.428699    0.166234   -0.145243    11.00000    0.02972    0.02632 =
         0.02857   -0.00477   -0.00567   -0.00004
AFIX 137
H16A  2    0.475983    0.166658   -0.249330    11.00000   -1.50000
H16B  2    0.367304    0.169330   -0.206060    11.00000   -1.50000
H16C  2    0.433624    0.118748   -0.068507    11.00000   -1.50000
AFIX   0
HKLF 4
REM  rb19045fin_a.res in Pnma
REM wR2 = 0.0929, GooF = S = 1.060, Restrained GooF = 1.060 for all data
REM R1 = 0.0333 for 1663 Fo > 4sig(Fo) and 0.0354 for all 1793 data
REM 99 parameters refined using 0 restraints
END
WGHT      0.0463      0.6893
REM Highest difference peak  0.262,  deepest hole -0.279,  1-sigma level  0.038
Q1    1   0.6190  0.3617  0.3163  11.00000  0.05    0.26
Q2    1   0.4414  0.1958 -0.0462  11.00000  0.05    0.25
Q3    1   0.4028  0.2500  0.1523  10.50000  0.05    0.23
Q4    1   0.5645  0.4150  0.2810  11.00000  0.05    0.22
Q5    1   0.6262  0.3970  0.1746  11.00000  0.05    0.21
;
_shelx_res_checksum     98974
data_III
_database_code_depnum_ccdc_archive 'CCDC 1981235'
_audit_creation_method
;
Olex2 1.2
(compiled 2018.05.29 svn.r3508 for OlexSys, GUI svn.r5506)
;
_chemical_name_systematic
;\
<i>N</i>-(2,6-Diisopropylphenyl)-1,1,1-trimethyl-<i>N</i>-\
(trimethylsilyl)silanamine
;
_chemical_name_common     ?
_chemical_formula_moiety     'C18 H35 N Si2'
_chemical_formula_sum     'C18 H35 N Si2'
_chemical_formula_iupac     'C18 H35 N Si2'
_chemical_formula_weight     321.65
_chemical_melting_point     ?
_space_group_crystal_system     orthorhombic
_space_group_name_H-M_alt     'C m c m'
_space_group_name_Hall     '-C 2c 2'
loop_
    _space_group_symop_operation_xyz
    'x, y, z'
    '-x, -y, z+1/2'
    '-x, y, -z+1/2'
    'x, -y, -z'
    'x+1/2, y+1/2, z'
    '-x+1/2, -y+1/2, z+1/2'
    '-x+1/2, y+1/2, -z+1/2'
    'x+1/2, -y+1/2, -z'
    '-x, -y, -z'
    'x, y, -z-1/2'
    'x, -y, z-1/2'
    '-x, y, z'
    '-x+1/2, -y+1/2, -z'
    'x+1/2, y+1/2, -z-1/2'
    'x+1/2, -y+1/2, z-1/2'
    '-x+1/2, y+1/2, z'
_cell_length_a     12.199(3)
_cell_length_b     12.091(3)
_cell_length_c     14.177(3)
_cell_angle_alpha     90
_cell_angle_beta     90
_cell_angle_gamma     90
_cell_volume     2091.1(8)
_cell_formula_units_Z     4
_cell_measurement_reflns_used     4098
_cell_measurement_theta_min     2.37
_cell_measurement_theta_max     27.54
_cell_measurement_temperature     173(2)
_exptl_crystal_description     block
_exptl_crystal_colour     'clear colourless'
_exptl_crystal_size_max     0.187
_exptl_crystal_size_mid     0.163
_exptl_crystal_size_min     0.096
_exptl_crystal_density_diffrn     1.022
_exptl_crystal_density_meas     .
_exptl_crystal_density_method     ?
_exptl_crystal_F_000     712
_exptl_absorpt_coefficient_mu     0.166
_exptl_absorpt_correction_type     psi-scan
_exptl_absorpt_process_details
;
(SADABS; Bruker, 2014)
;
_exptl_absorpt_correction_T_min     0.6669
_exptl_absorpt_correction_T_max     0.7456
_diffrn_ambient_temperature     173.15
_diffrn_source     ?
_diffrn_radiation_type     MoK\a
_diffrn_radiation_wavelength     0.71073
_diffrn_radiation_monochromator     'graphite'
_diffrn_measurement_device_type     'Bruker APEXII CCD'
_diffrn_measurement_method     '\f and \w scans'
_diffrn_detector_area_resol_mean     ?
_diffrn_reflns_number     8996
_diffrn_reflns_av_R_equivalents     0.0390
_diffrn_reflns_av_unetI/netI     0.0235
_diffrn_reflns_theta_min     2.372
_diffrn_reflns_theta_max     27.584
_diffrn_reflns_theta_full     25.500
_diffrn_measured_fraction_theta_max     0.998
_diffrn_measured_fraction_theta_full     0.998
_diffrn_reflns_limit_h_min     -15
_diffrn_reflns_limit_h_max     15
_diffrn_reflns_limit_k_min     -15
_diffrn_reflns_limit_k_max     15
_diffrn_reflns_limit_l_min     -18
_diffrn_reflns_limit_l_max     17
_diffrn_standards_number     0
_refine_special_details     ?
_reflns_number_total     1317
_reflns_number_gt     1082
_reflns_threshold_expression     'I > 2\s(I)'
_refine_ls_structure_factor_coef     Fsqd
_refine_ls_matrix_type     full
_refine_ls_R_factor_all     0.0588
_refine_ls_R_factor_gt     0.0473
_refine_ls_wR_factor_gt     0.1173
_refine_ls_wR_factor_ref     0.1260
_refine_ls_goodness_of_fit_ref     1.037
_refine_ls_restrained_S_all     1.018
_refine_ls_number_reflns     1317
_refine_ls_number_parameters     64
_refine_ls_number_restraints     54
_refine_ls_hydrogen_treatment     constr
_refine_ls_weighting_scheme     calc
_refine_ls_weighting_details
              'w=1/[\s^2^(Fo^2^)+(0.0516P)^2^+2.3874P] where P=(Fo^2^+2Fc^2^)/3'
_atom_sites_solution_hydrogens     geom
_atom_sites_solution_primary     dual
_atom_sites_solution_secondary     ?
_refine_ls_shift/su_max     0.000
_refine_ls_shift/su_mean     0.000
_refine_diff_density_max     0.355
_refine_diff_density_min     -0.262
_refine_ls_extinction_method     none
_refine_ls_extinction_coef     .
loop_
    _atom_type_symbol
    _atom_type_description
    _atom_type_scat_dispersion_real
    _atom_type_scat_dispersion_imag
    _atom_type_scat_source
    'C' 'C' 0.0033 0.0016
                         'International Tables Vol C Tables 4.2.6.8 and 6.1.1.4'
    'H' 'H' 0.0000 0.0000
                         'International Tables Vol C Tables 4.2.6.8 and 6.1.1.4'
    'N' 'N' 0.0061 0.0033
                         'International Tables Vol C Tables 4.2.6.8 and 6.1.1.4'
    'Si' 'Si' 0.0817 0.0704
                         'International Tables Vol C Tables 4.2.6.8 and 6.1.1.4'
_computing_data_collection
;
APEX2 (Bruker, 2014)
;
_computing_cell_refinement
;
SAINT (Bruker, 2014)
;
_computing_data_reduction
;
SAINT (Bruker, 2014)
;
_computing_structure_solution
;
ShelXT (Sheldrick, 2015a)
;
_computing_structure_refinement
;
ShelXL (Sheldrick, 2015b)
;
_computing_molecular_graphics
;
<i>OLEX2</i> (Dolomanov <i>et al.</i>,  2009)
;
_computing_publication_material
;
publCIF (Westrip, 2010)
;
loop_
    _atom_site_type_symbol
    _atom_site_label
    _atom_site_fract_x
    _atom_site_fract_y
    _atom_site_fract_z
    _atom_site_U_iso_or_equiv
    _atom_site_adp_type
    _atom_site_calc_flag
    _atom_site_occupancy
    _atom_site_disorder_assembly
    _atom_site_disorder_group
    Si Si1 0.62813(7) 0.91524(6) 0.750000 0.0459(3) Uani d 1 . .
    N N1 0.500000 0.8496(2) 0.750000 0.0315(6) Uani d 1 . .
    C C1 0.500000 0.7298(2) 0.750000 0.0262(6) Uani d 1 . .
    C C2 0.500000 0.67207(17) 0.66401(16) 0.0308(5) Uani d 1 . .
    C C3 0.500000 0.55648(18) 0.6663(2) 0.0402(6) Uani d 1 . .
    H H3 0.500000 0.516529 0.608650 0.048 Uiso calc 1 . .
    C C4 0.500000 0.4993(3) 0.750000 0.0446(9) Uani d 1 . .
    H H4 0.500000 0.420746 0.750000 0.053 Uiso calc 1 . .
    C C5 0.500000 0.7292(2) 0.56902(17) 0.0396(6) Uani d 1 . .
    H H5 0.500000 0.810796 0.580380 0.047 Uiso calc 1 . .
    C C6 0.39760(16) 0.70083(19) 0.51164(15) 0.0572(5) Uani d 1 . .
    H H6A 0.395926 0.621120 0.499170 0.086 Uiso calc 1 . .
    H H6B 0.399211 0.741161 0.451700 0.086 Uiso calc 1 . .
    H H6C 0.332066 0.722035 0.547291 0.086 Uiso calc 1 . .
    C C7 0.7385(2) 0.8087(3) 0.750000 0.0656(9) Uani d 1 . .
    H H7A 0.806954 0.841786 0.727270 0.098 Uiso calc 0.5 A -1
    H H7B 0.717550 0.747465 0.708470 0.098 Uiso calc 0.5 A -1
    H H7C 0.749174 0.780828 0.814260 0.098 Uiso calc 0.5 A -1
    C C8 0.6484(3) 1.0030(3) 0.8562(2) 0.1024(11) Uani d 1 . .
    H H8A 0.595639 1.064092 0.855311 0.154 Uiso calc 1 . .
    H H8B 0.723089 1.032743 0.856153 0.154 Uiso calc 1 . .
    H H8C 0.637079 0.958308 0.913029 0.154 Uiso calc 1 . .
loop_
    _atom_site_aniso_label
    _atom_site_aniso_U_11
    _atom_site_aniso_U_22
    _atom_site_aniso_U_33
    _atom_site_aniso_U_12
    _atom_site_aniso_U_13
    _atom_site_aniso_U_23
    Si1 0.0650(5) 0.0344(4) 0.0382(4) -0.0227(3) 0.000 0.000
    N1 0.0452(14) 0.0211(11) 0.0281(13) 0.000 0.000 0.000
    C1 0.0233(13) 0.0231(13) 0.0323(15) 0.000 0.000 0.000
    C2 0.0253(9) 0.0293(10) 0.0377(12) 0.000 0.000 -0.0060(9)
    C3 0.0345(11) 0.0283(11) 0.0578(16) 0.000 0.000 -0.0132(10)
    C4 0.0329(16) 0.0222(14) 0.079(3) 0.000 0.000 0.000
    C5 0.0492(13) 0.0382(12) 0.0313(12) 0.000 0.000 -0.0087(10)
    C6 0.0526(11) 0.0753(14) 0.0437(11) 0.0083(10) -0.0095(9) -0.0060(10)
    C7 0.0414(15) 0.076(2) 0.080(2) -0.0221(15) 0.000 0.000
    C8 0.117(2) 0.0922(19) 0.098(2) -0.0496(19) 0.0103(19) -0.0548(17)
_geom_special_details
;
 All esds (except the esd in the dihedral angle between two l.s. planes)
 are estimated using the full covariance matrix.  The cell esds are taken
 into account individually in the estimation of esds in distances, angles
 and torsion angles; correlations between esds in cell parameters are only
 used when they are defined by crystal symmetry.  An approximate (isotropic)
 treatment of cell esds is used for estimating esds involving l.s. planes.
;
loop_
    _geom_bond_atom_site_label_1
    _geom_bond_atom_site_label_2
    _geom_bond_site_symmetry_2
    _geom_bond_distance
    _geom_bond_publ_flag
    Si1 N1 . 1.7529(13) ?
    Si1 C7 . 1.864(4) ?
    Si1 C8 . 1.858(2) ?
    Si1 C8 10_557 1.858(2) ?
    N1 C1 . 1.448(4) ?
    C1 C2 . 1.405(3) ?
    C1 C2 10_557 1.405(3) ?
    C2 C3 . 1.398(3) ?
    C2 C5 . 1.513(3) ?
    C3 C4 . 1.373(3) ?
    C5 C6 . 1.530(2) ?
    C5 C6 12_655 1.530(2) ?
loop_
    _geom_angle_atom_site_label_1
    _geom_angle_atom_site_label_2
    _geom_angle_atom_site_label_3
    _geom_angle_site_symmetry_1
    _geom_angle_site_symmetry_3
    _geom_angle
    _geom_angle_publ_flag
    N1 Si1 C7 . . 109.36(12) ?
    N1 Si1 C8 . . 112.15(10) ?
    N1 Si1 C8 . 10_557 112.15(10) ?
    C8 Si1 C7 . . 107.37(13) ?
    C8 Si1 C7 10_557 . 107.37(13) ?
    C8 Si1 C8 . 10_557 108.2(2) ?
    Si1 N1 Si1 3_656 . 126.17(15) ?
    C1 N1 Si1 . 3_656 116.92(7) ?
    C1 N1 Si1 . . 116.92(7) ?
    C2 C1 N1 10_557 . 119.81(13) ?
    C2 C1 N1 . . 119.81(13) ?
    C2 C1 C2 10_557 . 120.4(3) ?
    C1 C2 C5 . . 123.05(19) ?
    C3 C2 C1 . . 118.5(2) ?
    C3 C2 C5 . . 118.5(2) ?
    C4 C3 C2 . . 121.6(2) ?
    C3 C4 C3 10_557 . 119.5(3) ?
    C2 C5 C6 . 12_655 111.78(14) ?
    C2 C5 C6 . . 111.78(14) ?
    C6 C5 C6 . 12_655 109.5(2) ?
_shelx_space_group_comment
;
The symmetry employed for this shelxl refinement is uniquely defined
by the following loop, which should always be used as a source of
symmetry information in preference to the above space-group names.
They are only intended as comments.
;
_shelx_estimated_absorpt_T_min     0.970
_shelx_estimated_absorpt_T_max     0.984
_shelx_res_file
;
TITL rb07008_a.res in Cmcm
    rb07008.res
    created by SHELXL-2018/3 at 15:17:01 on 24-Aug-2019
REM Old TITL DippN(tms)2 (RB07008) in Cmcm
REM SHELXT solution in Cmcm: R1 0.199, Rweak 0.013, Alpha 0.025
REM <I/s> 0.232 for 58 systematic absences, Orientation as input
REM Formula found by SHELXT: C18 Si2 N
CELL 0.71073 12.1989 12.0908 14.1775 90 90 90
ZERR 4 0.0026 0.0026 0.003 0 0 0
LATT 7
SYMM -X,-Y,0.5+Z
SYMM -X,+Y,0.5-Z
SYMM +X,-Y,-Z
SFAC C H N Si
UNIT 72 140 4 8
RIGU Si1 > C8
L.S. 20
PLAN  6
SIZE 0.096 0.163 0.187
TEMP -100
BOND
list 4
fmap 2
acta 51
REM <olex2.extras>
REM <HklSrc "%.\\RB07008.hkl">
REM </olex2.extras>
WGHT    0.051600    2.387400
FVAR       0.53464
SI1   4    0.628126    0.915237    0.750000    10.50000    0.06500    0.03441 =
         0.03822    0.00000    0.00000   -0.02270
N1    3    0.500000    0.849608    0.750000    10.25000    0.04525    0.02106 =
         0.02812    0.00000    0.00000    0.00000
C1    1    0.500000    0.729842    0.750000    10.25000    0.02331    0.02308 =
         0.03229    0.00000    0.00000    0.00000
C2    1    0.500000    0.672071    0.664014    10.50000    0.02528    0.02927 =
         0.03771   -0.00597    0.00000    0.00000
C3    1    0.500000    0.556481    0.666348    10.50000    0.03452    0.02825 =
         0.05781   -0.01316    0.00000    0.00000
AFIX  43
H3    2    0.500000    0.516529    0.608650    10.50000   -1.20000
AFIX   0
C4    1    0.500000    0.499318    0.750000    10.25000    0.03287    0.02223 =
         0.07860    0.00000    0.00000    0.00000
AFIX  43
H4    2    0.500000    0.420746    0.750000    10.25000   -1.20000
AFIX   0
C5    1    0.500000    0.729169    0.569016    10.50000    0.04924    0.03820 =
         0.03125   -0.00866    0.00000    0.00000
AFIX  13
H5    2    0.500000    0.810796    0.580380    10.50000   -1.20000
AFIX   0
C6    1    0.397603    0.700826    0.511640    11.00000    0.05259    0.07527 =
         0.04369   -0.00604   -0.00946    0.00826
AFIX 137
H6A   2    0.395926    0.621120    0.499170    11.00000   -1.50000
H6B   2    0.399211    0.741161    0.451700    11.00000   -1.50000
H6C   2    0.332066    0.722035    0.547291    11.00000   -1.50000
AFIX   0
C7    1    0.738540    0.808700    0.750000    10.50000    0.04136    0.07569 =
         0.07978    0.00000    0.00000   -0.02207
PART -1
AFIX 137
H7A   2    0.806954    0.841786    0.727270    10.50000   -1.50000
H7B   2    0.717550    0.747465    0.708470    10.50000   -1.50000
H7C   2    0.749174    0.780828    0.814260    10.50000   -1.50000
AFIX   0
PART 0
C8    1    0.648375    1.002957    0.856164    11.00000    0.11682    0.09223 =
         0.09824   -0.05478    0.01032   -0.04964
AFIX 137
H8A   2    0.595639    1.064092    0.855311    11.00000   -1.50000
H8B   2    0.723089    1.032743    0.856153    11.00000   -1.50000
H8C   2    0.637079    0.958308    0.913029    11.00000   -1.50000
AFIX   0
HKLF 4
REM  rb07008_a.res in Cmcm
REM wR2 = 0.1260, GooF = S = 1.037, Restrained GooF = 1.018 for all data
REM R1 = 0.0473 for 1082 Fo > 4sig(Fo) and 0.0588 for all 1317 data
REM 64 parameters refined using 54 restraints
END
WGHT      0.0514      2.3932
REM Highest difference peak  0.355,  deepest hole -0.262,  1-sigma level  0.045
Q1    1   0.5452  0.8781  0.7500  10.50000  0.05    0.35
Q2    1   0.7028  0.8499  0.7104  11.00000  0.05    0.28
Q3    1   0.5000  0.6158  0.6678  10.50000  0.05    0.26
Q4    1   0.5831  0.9647  0.7500  10.50000  0.05    0.26
Q5    1   0.5996  1.0471  0.8186  11.00000  0.05    0.26
Q6    1   0.5276  0.6977  0.7073  11.00000  0.05    0.23
;
_shelx_res_checksum     88281
