# Supplementary material for: Bulky 2,6-disubstituted aryl siloxanes and a disilanamine
Source: Acta Crystallogr E Crystallogr Commun. 2020 Feb 6;76(Pt 3):318–23. doi: 10.1107/S2056989020001413 (PMC7057366; doi:10.1107/S2056989020001413)
Supplement: Supplementary file 2 [file e-76-00318-Isup2.hkl]

#
# h,k,l, Fc-squared, Fo-squared, sigma(Fo-squared), status flag
#
data_I
_shelx_title ' rb19028ri_a.res in P2(1)/c'
_shelx_refln_list_code          4
_shelx_F_calc_maximum      209.49
_exptl_crystal_F_000       752.00
_reflns_d_resolution_high  0.7826

loop_
 _space_group_symop_operation_xyz
 'x, y, z'
 '-x, y+1/2, -z+1/2'
 '-x, -y, -z'
 'x, -y-1/2, z-1/2'

_cell_length_a    13.0955
_cell_length_b    15.3457
_cell_length_c     9.0449
_cell_angle_alpha  90.000
_cell_angle_beta   94.617
_cell_angle_gamma  90.000

_shelx_F_squared_multiplier     1.000

loop_
 _refln_index_h
 _refln_index_k
 _refln_index_l
 _refln_F_squared_calc
 _refln_F_squared_meas
 _refln_F_squared_sigma
 _refln_observed_status
   1   0   0      10640.03      11503.81       119.19 o
   2   0   0       2865.70       2727.37        32.22 o
   3   0   0      19255.63      18882.26       503.16 o
   4   0   0       1674.17       1647.86        44.60 o
   5   0   0         15.90         35.62         1.82 o
   6   0   0      17469.72      18957.07       123.75 o
   7   0   0      12151.69      12516.55       129.67 o
   8   0   0          3.35         11.20         2.01 o
   9   0   0       7705.40       7772.16        70.73 o
  10   0   0       3986.16       4056.43        28.03 o
  11   0   0        777.61        799.95        11.54 o
  12   0   0        795.92        835.76        11.86 o
  13   0   0          3.65         31.14         3.76 o
  14   0   0       1314.32       1413.48        18.30 o
  15   0   0        253.78        269.86         7.20 o
  16   0   0       1422.21       1445.77        19.82 o
   1   1   0       2231.06       2366.94        15.32 o
   2   1   0       2004.13       2090.25        35.92 o
   3   1   0       2738.70       2707.71        22.22 o
   4   1   0        658.60        665.42         5.18 o
   5   1   0       2621.71       2597.34        17.40 o
   6   1   0       4522.11       4671.64        33.65 o
   7   1   0        874.17        912.90        11.64 o
   8   1   0       1053.77        999.21         8.56 o
   9   1   0       7197.28       7410.75        94.43 o
  10   1   0       1386.61       1467.21        11.51 o
  11   1   0       1786.69       1882.73        13.28 o
  12   1   0       6478.48       6876.59        58.30 o
  13   1   0       2534.28       2770.73        26.57 o
  14   1   0       1257.68       1314.97        12.43 o
  15   1   0       1139.22       1183.24        11.64 o
  16   1   0        712.09        726.55        23.18 o
   0   2   0       1031.59       1059.55        28.95 o
   1   2   0       7807.57       7952.39       181.25 o
   2   2   0      24405.46      26481.04       552.91 o
   3   2   0      14031.79      14550.59       177.80 o
   4   2   0       3733.23       3662.02        34.00 o
   5   2   0      14403.55      14809.35        89.66 o
   6   2   0       5222.83       5186.36        20.43 o
   7   2   0        193.05        173.17         3.66 o
   8   2   0       6154.91       6165.23        35.21 o
   9   2   0       2861.55       2934.30        23.26 o
  10   2   0        145.25        186.39         3.56 o
  11   2   0       1386.67       1450.78        13.14 o
  12   2   0        404.70        448.14         6.89 o
  13   2   0         32.10         39.94         2.40 o
  14   2   0        496.17        520.76         7.46 o
  15   2   0        421.19        429.80         6.39 o
  16   2   0        169.23        138.50         6.53 o
   1   3   0       4806.32       4729.29       117.70 o
   2   3   0        204.17        209.07         6.78 o
   3   3   0       1561.65       1721.61        17.82 o
   4   3   0       1643.01       1675.80        19.64 o
   5   3   0          5.84         22.45         2.28 o
   6   3   0        486.13        493.28         5.54 o
   7   3   0       4670.88       4803.42        31.88 o
   8   3   0       3158.77       3328.80        20.87 o
   9   3   0         13.14         22.39         2.97 o
  10   3   0       2576.28       2722.21        21.49 o
  11   3   0       4362.30       4643.21        26.80 o
  12   3   0       1139.91       1210.36        11.63 o
  13   3   0        563.64        590.86        10.75 o
  14   3   0       1048.06       1095.95        16.04 o
  15   3   0        958.48        983.20        12.52 o
  16   3   0        259.25        231.42         3.68 o
   0   4   0         19.22         75.71        45.93 o
   1   4   0       9998.67      10588.46        49.50 o
   2   4   0       3520.44       3536.65        22.41 o
   3   4   0       5290.00       5430.00        23.13 o
   4   4   0       1850.91       1901.65        17.47 o
   5   4   0       5391.24       5780.50        38.17 o
   6   4   0       3758.11       4183.30        39.45 o
   7   4   0        490.14        551.79         6.50 o
   8   4   0       2440.91       2408.57        26.14 o
   9   4   0          1.82          6.40         0.91 o
  10   4   0        452.77        480.79         6.13 o
  11   4   0       1352.08       1434.23        12.45 o
  12   4   0        246.15        260.52         5.08 o
  13   4   0         38.91         50.67         2.34 o
  14   4   0        296.59        356.72         5.85 o
  15   4   0          0.69          3.66         0.84 o
  16   4   0        279.24        209.38         6.65 o
   1   5   0        151.63        212.54         4.65 o
   2   5   0        562.21        584.81         7.63 o
   3   5   0         53.89         51.94         1.06 o
   4   5   0        447.37        590.15         4.61 o
   5   5   0          2.17          4.54         0.53 o
   6   5   0       2843.13       3003.89        23.80 o
   7   5   0        419.24        488.61         8.69 o
   8   5   0        360.22        370.78         5.75 o
   9   5   0        456.72        451.61         5.38 o
  10   5   0        251.80        249.31         4.41 o
  11   5   0        253.63        248.33         4.23 o
  12   5   0        157.09        178.10         3.91 o
  13   5   0        339.95        388.61         6.62 o
  14   5   0        375.04        384.60         5.77 o
  15   5   0        228.13        208.53         4.19 o
  16   5   0         47.54         46.33         2.72 o
   0   6   0       3090.69       2982.43        62.28 o
   1   6   0        126.58        117.06         2.50 o
   2   6   0         29.83         44.65         1.58 o
   3   6   0       1184.99       1155.57        14.48 o
   4   6   0        507.36        590.01         6.33 o
   5   6   0        388.04        490.07         5.35 o
   6   6   0        394.87        339.73         5.09 o
   7   6   0        454.23        496.52        13.21 o
   8   6   0         34.50         35.53         1.61 o
   9   6   0        184.30        195.27         3.90 o
  10   6   0        141.04        146.80         3.35 o
  11   6   0         12.72         17.36         1.25 o
  12   6   0         21.75         24.02         1.71 o
  13   6   0        253.56        275.44         5.29 o
  14   6   0         61.20         59.79         2.17 o
  15   6   0          3.50          4.01         0.82 o
   1   7   0        200.89        230.83         4.09 o
   2   7   0       1101.53       1296.31         9.51 o
   3   7   0          0.17          5.88         0.71 o
   4   7   0         67.84         93.18         2.46 o
   5   7   0          0.63          3.72         0.84 o
   6   7   0          0.39          4.71         1.10 o
   7   7   0        213.99        200.98         3.28 o
   8   7   0         31.72         38.26         1.57 o
   9   7   0        359.83        370.29         5.47 o
  10   7   0        575.33        615.46         7.25 o
  11   7   0        279.04        313.44         4.85 o
  12   7   0         45.00         52.39         2.27 o
  13   7   0        173.16        185.69         5.11 o
  14   7   0          0.97          1.81         0.79 o
  15   7   0        226.89        232.95        19.17 o
   0   8   0       1027.51       1097.61        61.58 o
   1   8   0       1730.87       1836.83        36.00 o
   2   8   0        686.20        707.60         9.58 o
   3   8   0          3.28         29.80         2.04 o
   4   8   0       1166.49       1236.54        14.52 o
   5   8   0       2184.75       2308.34        26.25 o
   6   8   0         56.61         74.68         2.50 o
   7   8   0         15.16         16.95         1.78 o
   8   8   0        550.21        562.43         6.36 o
   9   8   0        168.74        162.35         3.62 o
  10   8   0         17.07         24.00         1.50 o
  11   8   0         61.90         64.73         2.52 o
  12   8   0        134.37        129.33         3.47 o
  13   8   0         33.38         34.02         1.68 o
  14   8   0          3.92          5.41         1.06 o
  15   8   0         19.44         17.35         1.43 o
   1   9   0        241.13        275.45         8.08 o
   2   9   0       2622.28       2714.72        24.09 o
   3   9   0          1.42          7.47         1.04 o
   4   9   0         81.32         90.58         3.09 o
   5   9   0        334.51        355.42         5.03 o
   6   9   0        799.10        796.50         7.57 o
   7   9   0        617.70        632.18         6.95 o
   8   9   0       1981.24       2051.38        14.25 o
   9   9   0        131.24        180.75         4.37 o
  10   9   0         13.48         20.32         1.47 o
  11   9   0       1520.40       1603.06        14.19 o
  12   9   0        413.14        427.32         7.26 o
  13   9   0        389.34        410.66         7.22 o
  14   9   0        563.61        603.98        10.29 o
   0  10   0      11835.50      12628.74       120.12 o
   1  10   0       3018.27       3171.60        54.82 o
   2  10   0       1661.82       1668.53        33.14 o
   3  10   0       3819.80       3946.46        24.18 o
   4  10   0        419.25        397.71         7.08 o
   5  10   0         13.21         18.72         1.49 o
   6  10   0       3374.76       3610.66        19.67 o
   7  10   0       3009.18       3268.24        21.22 o
   8  10   0        367.61        373.93         5.28 o
   9  10   0       2365.17       2457.06        39.26 o
  10  10   0       3932.11       4080.18        24.98 o
  11  10   0        339.10        374.09         7.03 o
  12  10   0         57.88         56.86         2.51 o
  13  10   0        231.48        267.27         6.04 o
  14  10   0        476.80        446.21         7.20 o
   1  11   0       1635.35       1624.58        12.86 o
   2  11   0       1836.15       1874.47        18.70 o
   3  11   0       1769.16       1836.12        17.90 o
   4  11   0         20.39         27.87         1.57 o
   5  11   0       2577.19       2604.92        16.27 o
   6  11   0        855.08        852.90         7.88 o
   7  11   0          9.19         18.58         1.52 o
   8  11   0        976.14       1134.07         9.88 o
   9  11   0       2185.42       2312.90        19.25 o
  10  11   0        842.84        865.49         9.76 o
  11  11   0       2055.83       2143.92        25.07 o
  12  11   0       1972.69       2104.63        41.54 o
  13  11   0        406.08        461.66        11.58 o
   0  12   0       6491.57       6822.51        58.68 o
   1  12   0       5190.25       5181.98        32.89 o
   2  12   0       2604.18       2614.43        15.90 o
   3  12   0       1133.67       1203.20        10.31 o
   4  12   0       4615.67       4855.90        41.46 o
   5  12   0       3489.54       3542.87        21.92 o
   6  12   0       1193.84       1277.32        14.69 o
   7  12   0       1977.42       2132.08        14.81 o
   8  12   0       1070.81       1118.63        11.58 o
   9  12   0        385.13        411.13         7.28 o
  10  12   0        391.42        434.56         8.16 o
  11  12   0       1080.00       1206.00        13.49 o
  12  12   0        162.86        160.79         4.88 o
  13  12   0          6.43          7.17         2.48 o
   1  13   0       3575.75       3849.05        31.62 o
   2  13   0        400.00        398.04         6.23 o
   3  13   0         57.12         61.72         2.23 o
   4  13   0        436.48        460.02         6.37 o
   5  13   0        760.43        791.66         9.78 o
   6  13   0         60.08         76.21         3.30 o
   7  13   0       2300.12       2453.76        43.64 o
   8  13   0       1823.42       1916.47        21.13 o
   9  13   0        283.18        264.38         6.26 o
  10  13   0       1891.71       1941.34        28.85 o
  11  13   0       1264.45       1371.21        13.78 o
  12  13   0       1041.20       1076.42        55.18 o
   0  14   0       1104.60       1156.83        17.69 o
   1  14   0       5058.58       5267.08        29.43 o
   2  14   0       4348.88       4674.87        32.59 o
   3  14   0       1577.56       1671.73        18.48 o
   4  14   0       3268.82       3405.81        31.27 o
   5  14   0       3403.76       3631.24        28.08 o
   6  14   0        792.54        842.06        13.76 o
   7  14   0        606.83        644.51        11.45 o
   8  14   0       3121.92       3308.76        60.28 o
   9  14   0        589.21        631.20        29.09 o
  10  14   0         56.27         72.56         5.75 o
  11  14   0        665.45        714.21        15.56 o
   1  15   0         75.97         84.30         3.73 o
   2  15   0          6.81         12.82         1.63 o
   3  15   0         38.86         45.27         4.67 o
   4  15   0        568.75        604.54         9.91 o
   5  15   0        500.09        552.63         9.25 o
   6  15   0        978.67       1006.34        12.20 o
   7  15   0        558.12        615.45        13.39 o
   8  15   0        874.11        984.64        22.59 o
   9  15   0        801.57        806.05        19.00 o
  10  15   0        780.91        734.72        16.10 o
   0  16   0       1234.46       1283.54        28.17 o
   1  16   0        966.32       1020.03        10.22 o
   2  16   0       1406.96       1503.29        20.98 o
   3  16   0       3399.04       3612.64        45.16 o
   4  16   0       1613.79       1708.96        16.33 o
   5  16   0        835.89        912.27        13.18 o
   6  16   0       2324.47       2504.98        28.39 o
   7  16   0       1463.69       1636.53        20.73 o
   8  16   0         28.02         28.16         1.87 o
   9  16   0        305.24        275.56        17.06 o
   1  17   0        435.49        474.98         7.48 o
   2  17   0         19.44         30.10         1.95 o
   3  17   0          3.46          6.17         1.12 o
   4  17   0          2.83          4.19         0.92 o
   5  17   0         56.43         58.12         3.73 o
   6  17   0        971.01       1035.53        29.12 o
   7  17   0        685.42        640.03        28.66 o
   8  17   0        318.00        244.92        33.16 o
   0  18   0        953.56        950.94        14.08 o
   1  18   0        460.37        493.77         6.89 o
   2  18   0        276.72        285.63         6.48 o
   3  18   0        406.39        404.25         7.83 o
   4  18   0        742.26        808.32        11.61 o
   5  18   0        198.78        201.53         6.33 o
   6  18   0        264.46        203.88         3.64 o
   1  19   0          0.43          3.38         0.71 o
   2  19   0         10.48          9.88         0.96 o
   3  19   0         35.02         29.94         1.80 o
   4  19   0         27.67         17.50         1.87 o
 -16   1   1        805.10        714.52        30.02 o
 -15   1   1        356.27        380.41         7.51 o
 -14   1   1         35.84         36.93         2.63 o
 -13   1   1         58.23         69.25         3.78 o
 -12   1   1        379.37        377.11         5.49 o
 -11   1   1        186.94        180.30         3.63 o
 -10   1   1        722.67        692.50         7.88 o
  -9   1   1        975.50        962.32        11.49 o
  -8   1   1        690.49        767.35        15.10 o
  -7   1   1       2494.28       2441.79        22.67 o
  -6   1   1        111.72         99.82         1.50 o
  -5   1   1        584.90        507.35        13.35 o
  -4   1   1         73.85         61.22         1.75 o
  -3   1   1       3665.09       3505.63        18.68 o
  -2   1   1      43885.60      43331.89      1576.02 o
  -1   1   1       1747.44       1629.45        14.20 o
   0   1   1       4667.45       4518.16        36.06 o
   1   1   1       2514.58       2458.85        14.13 o
   2   1   1       1088.11        991.47        10.26 o
   3   1   1         11.22          9.49         0.66 o
   4   1   1        770.18        781.28         8.17 o
   5   1   1       3952.36       4079.94        36.84 o
   6   1   1          8.55         14.61         1.93 o
   7   1   1       3092.95       2929.99        46.84 o
   8   1   1        136.49        101.37         2.96 o
   9   1   1        178.55        186.94         2.91 o
  10   1   1       1114.57       1073.82         8.54 o
  11   1   1          2.04         10.13         1.67 o
  12   1   1        454.57        444.84         6.79 o
  13   1   1          9.86         13.56         1.69 o
  14   1   1       1471.44       1442.69        12.98 o
  15   1   1          9.10         14.84         1.10 o
  16   1   1          2.05          2.67         0.66 o
 -16   2   1         94.93         63.98         4.30 o
 -15   2   1       1141.27       1139.95        31.21 o
 -14   2   1       1060.18       1049.61        15.29 o
 -13   2   1          1.26          9.03         2.01 o
 -12   2   1          3.35         11.83         1.23 o
 -11   2   1       3291.92       3235.90        16.85 o
 -10   2   1         18.85         26.33         1.48 o
  -9   2   1        260.50        254.10         3.78 o
  -8   2   1       5244.74       5225.83        42.87 o
  -7   2   1       3272.11       3427.29        29.23 o
  -6   2   1          1.33          5.73         1.10 o
  -5   2   1         54.25         90.93         1.64 o
  -4   2   1      13544.01      13528.14       154.75 o
  -3   2   1        164.24        187.12         6.08 o
  -2   2   1        761.77        802.73         5.65 o
  -1   2   1         16.35         10.47         0.88 o
   0   2   1        240.53        219.47         2.18 o
   1   2   1         26.10         53.12         3.22 o
   2   2   1       4092.00       3942.25        44.09 o
   3   2   1         10.21         11.87         0.74 o
   4   2   1       2364.47       2402.63        21.50 o
   5   2   1        642.31        630.29         4.80 o
   6   2   1        490.48        468.77         4.49 o
   7   2   1       2571.65       2663.09        36.06 o
   8   2   1        269.04        269.44         4.45 o
   9   2   1        145.07        137.30         2.34 o
  10   2   1       4991.70       5095.50        49.44 o
  11   2   1         14.95         20.12         1.89 o
  12   2   1         76.07         87.29         3.27 o
  13   2   1        677.27        669.51         9.32 o
  14   2   1        356.48        358.29         6.73 o
  15   2   1         92.51         85.02         2.49 o
  16   2   1       1195.69       1117.33        12.61 o
 -16   3   1         52.10         41.60         3.66 o
 -15   3   1         12.64         12.53         1.12 o
 -14   3   1         75.51         77.76         2.88 o
 -13   3   1         44.53         42.92         2.99 o
 -12   3   1         81.19         68.81         2.70 o
 -11   3   1        112.70        129.73         3.18 o
 -10   3   1        174.24        160.16         3.16 o
  -9   3   1         43.51         28.75         1.37 o
  -8   3   1          3.33          6.66         1.08 o
  -7   3   1          1.52          9.45         1.31 o
  -6   3   1       3424.86       3341.70        25.21 o
  -5   3   1       5616.81       5954.52        34.27 o
  -4   3   1      10019.02      10033.48        49.72 o
  -3   3   1       7828.65       7789.67        56.09 o
  -2   3   1       3048.66       2983.71        22.67 o
  -1   3   1       3433.53       3399.39        47.70 o
   0   3   1       1719.52       1690.79        15.11 o
   1   3   1      18732.45      18548.25       421.16 o
   2   3   1       1950.92       1893.25        20.14 o
   3   3   1       6941.20       6781.14        48.83 o
   4   3   1       7457.45       6984.43        73.84 o
   5   3   1       5195.57       5121.35        26.35 o
   6   3   1       4232.46       4362.60        34.22 o
   7   3   1       6287.50       6218.81        26.44 o
   8   3   1        328.02        320.92         6.56 o
   9   3   1        101.93         96.52         2.09 o
  10   3   1        494.71        501.74         6.37 o
  11   3   1        101.31        106.16         3.02 o
  12   3   1       1682.52       1746.29        14.87 o
  13   3   1       1719.40       1745.70        15.27 o
  14   3   1        241.60        240.13         5.01 o
  15   3   1         29.96         28.38         1.44 o
  16   3   1         42.14         31.58         1.49 o
 -16   4   1       1550.80        670.94       213.87 o
 -15   4   1       1049.33       1002.96        13.44 o
 -14   4   1        670.88        663.14        12.98 o
 -13   4   1       2143.24       2099.52        20.45 o
 -12   4   1       2312.29       2400.34        21.15 o
 -11   4   1        182.88        184.98         4.64 o
 -10   4   1       2727.38       2684.93        21.53 o
  -9   4   1       5015.85       4912.99        32.23 o
  -8   4   1        732.89        728.47        11.88 o
  -7   4   1       2044.94       2077.82        13.02 o
  -6   4   1      10553.07      10908.72        77.70 o
  -5   4   1       6099.48       6187.16        50.25 o
  -4   4   1        385.22        321.82         3.46 o
  -3   4   1        831.08        788.08         6.75 o
  -2   4   1        246.35        231.29         3.11 o
  -1   4   1        227.89        237.59         3.63 o
   0   4   1       1932.78       1901.44        13.58 o
   1   4   1        193.97        189.21         2.42 o
   2   4   1        732.54        745.13         4.44 o
   3   4   1         63.33         73.84         1.67 o
   4   4   1         17.48         23.02         0.89 o
   5   4   1        454.20        473.80         4.65 o
   6   4   1        587.60        629.33         7.36 o
   7   4   1        775.04        835.69         7.85 o
   8   4   1       3094.69       2957.17        23.13 o
   9   4   1       1668.12       1645.84         9.90 o
  10   4   1        339.27        336.07         5.49 o
  11   4   1        323.82        330.18         5.20 o
  12   4   1        875.88        902.37         8.23 o
  13   4   1       1251.19       1284.83        15.85 o
  14   4   1       1334.43       1324.09        12.60 o
  15   4   1       1526.39       1531.69        11.79 o
  16   4   1        375.57        244.36         8.09 o
 -16   5   1        161.31        130.02         5.04 o
 -15   5   1        494.80        504.01         7.67 o
 -14   5   1        173.60        175.86         3.94 o
 -13   5   1         35.65         39.76         2.23 o
 -12   5   1         85.93        106.64         3.49 o
 -11   5   1         97.82        106.05         3.29 o
 -10   5   1        334.18        328.12         5.60 o
  -9   5   1          7.17         10.83         1.62 o
  -8   5   1       3800.01       3895.19        63.35 o
  -7   5   1       4996.92       4822.16        22.84 o
  -6   5   1          4.33         12.52         2.30 o
  -5   5   1       3993.38       4086.03        19.83 o
  -4   5   1       4614.81       4583.20        30.14 o
  -3   5   1       3036.87       2974.01        18.83 o
  -2   5   1       6269.42       6441.09       116.65 o
  -1   5   1      30667.00      31927.12       365.68 o
   0   5   1       3524.64       3302.94        77.30 o
   1   5   1       4579.55       4433.46        36.99 o
   2   5   1      23929.50      24535.40       113.64 o
   3   5   1       6439.95       6183.79        39.83 o
   4   5   1       8273.33       8625.60        94.82 o
   5   5   1       4016.49       3894.53        26.86 o
   6   5   1       5613.55       5420.42        46.70 o
   7   5   1       1419.71       1481.94        14.12 o
   8   5   1       6049.95       6217.92        62.42 o
   9   5   1       6245.27       6201.39        48.29 o
  10   5   1        533.26        513.36         5.88 o
  11   5   1       1133.06       1142.68        13.49 o
  12   5   1        933.60        954.48         9.06 o
  13   5   1        391.41        401.84         6.10 o
  14   5   1          2.37          3.75         1.11 o
  15   5   1        630.78        665.93        10.44 o
 -15   6   1       1337.42       1268.71        15.53 o
 -14   6   1       1115.40       1184.69        14.96 o
 -13   6   1       1540.61       1544.23        24.04 o
 -12   6   1       2154.88       2208.76        22.85 o
 -11   6   1       2121.07       2177.81        14.66 o
 -10   6   1       7261.56       7215.18        38.07 o
  -9   6   1       2445.31       2475.15        22.60 o
  -8   6   1       1337.40       1410.40        12.43 o
  -7   6   1       4424.01       4127.98        46.72 o
  -6   6   1       4290.91       4240.65        42.08 o
  -5   6   1       5072.63       5115.55        57.05 o
  -4   6   1       5254.39       5465.48        63.39 o
  -3   6   1       2441.90       2256.25        21.92 o
  -2   6   1        113.19        146.26         3.00 o
  -1   6   1       1810.38       1793.53        24.96 o
   0   6   1       2401.14       2436.91        14.67 o
   1   6   1       2360.16       2484.67        20.07 o
   2   6   1         49.07        103.31         1.73 o
   3   6   1        186.24        223.22         4.34 o
   4   6   1        393.09        479.68         9.41 o
   5   6   1        688.02        701.61         7.22 o
   6   6   1        258.47        241.88         4.39 o
   7   6   1        441.84        417.74         5.11 o
   8   6   1       2855.91       2823.34        23.68 o
   9   6   1       2837.83       2840.31        22.79 o
  10   6   1        146.97        162.22         3.28 o
  11   6   1       1231.75       1251.64        10.16 o
  12   6   1       2041.55       2087.25        23.91 o
  13   6   1       1018.94       1031.67        10.38 o
  14   6   1       1271.39       1283.92        17.41 o
  15   6   1       2751.11       2300.40        78.20 o
 -15   7   1          1.92          3.61         0.62 o
 -14   7   1          4.63          3.14         1.15 o
 -13   7   1         10.36         14.00         1.45 o
 -12   7   1          6.18         12.00         1.37 o
 -11   7   1          4.91          7.07         1.41 o
 -10   7   1        166.49        179.88         3.85 o
  -9   7   1        996.00        979.31         9.29 o
  -8   7   1        962.41        959.69         9.30 o
  -7   7   1       2805.80       2735.55        26.47 o
  -6   7   1       2098.87       2060.06        17.70 o
  -5   7   1       3515.50       3475.15        23.29 o
  -4   7   1       6246.00       6532.67        40.95 o
  -3   7   1       5728.14       5652.31        31.44 o
  -2   7   1       4420.76       4090.90        29.97 o
  -1   7   1       6047.09       6039.90        38.47 o
   0   7   1       4763.42       4794.95        66.60 o
   1   7   1       5643.69       5541.04        72.06 o
   2   7   1      16612.50      17308.53        64.51 o
   3   7   1      14475.80      14725.97        67.82 o
   4   7   1       7834.13       7553.12        40.50 o
   5   7   1       3810.16       3715.40        72.11 o
   6   7   1       4907.52       4784.51        41.85 o
   7   7   1       5737.62       5544.68        35.12 o
   8   7   1       3018.89       2949.06        29.55 o
   9   7   1       1307.92       1374.43         9.71 o
  10   7   1       2481.25       2551.10        16.26 o
  11   7   1       1721.43       1732.17        15.46 o
  12   7   1        499.38        522.51         6.57 o
  13   7   1       1580.31       1479.57        48.72 o
  14   7   1        988.74        959.83        30.69 o
  15   7   1         29.59         21.07         8.14 o
 -15   8   1        792.56        643.97        95.96 o
 -14   8   1       1715.90       1740.52        14.68 o
 -13   8   1       1742.25       1785.77        27.86 o
 -12   8   1        498.94        511.76         9.22 o
 -11   8   1       2874.44       3034.57        22.98 o
 -10   8   1       2896.03       2873.85        17.08 o
  -9   8   1       2851.43       2777.42        27.16 o
  -8   8   1       5386.67       5192.39        51.99 o
  -7   8   1       2243.89       2158.18        13.39 o
  -6   8   1        832.16        819.82         7.95 o
  -5   8   1       3771.23       3575.74        56.36 o
  -4   8   1       3806.68       3658.99        29.26 o
  -3   8   1        141.40        176.08         4.15 o
  -2   8   1       3411.58       3724.23        35.66 o
  -1   8   1       4924.82       4642.52       103.26 o
   0   8   1        708.62        872.79         7.42 o
   1   8   1        833.50        937.26         7.92 o
   2   8   1       2199.96       2289.79        14.87 o
   3   8   1        507.75        494.44         6.47 o
   4   8   1       1095.95       1005.25         9.07 o
   5   8   1         11.07         16.96         2.40 o
   6   8   1        883.99        856.04         7.10 o
   7   8   1       1251.00       1220.55         9.81 o
   8   8   1          0.85          8.08         1.84 o
   9   8   1       1385.44       1305.68        11.66 o
  10   8   1       2296.03       2258.94        23.59 o
  11   8   1        738.23        752.11         8.99 o
  12   8   1       1219.41       1201.55        18.93 o
  13   8   1       1677.00       1774.20        23.40 o
  14   8   1        936.43       1027.13        14.68 o
  15   8   1        444.73        356.16        14.99 o
 -14   9   1        200.94        200.62         3.95 o
 -13   9   1          4.12          6.30         0.99 o
 -12   9   1        820.31        785.90         9.84 o
 -11   9   1        214.21        196.04         5.10 o
 -10   9   1          9.48         21.44         1.84 o
  -9   9   1       2445.71       2510.93        16.69 o
  -8   9   1        516.90        510.34         6.54 o
  -7   9   1        323.85        311.15         5.20 o
  -6   9   1       2261.55       2262.79        14.47 o
  -5   9   1       4490.08       4484.30        36.24 o
  -4   9   1       3033.58       3118.56        43.46 o
  -3   9   1       5271.11       5168.11        49.46 o
  -2   9   1      10545.19      10328.88        71.77 o
  -1   9   1        983.03        930.35        10.02 o
   0   9   1       4078.94       4009.78        35.69 o
   1   9   1      11679.18      11953.88        56.71 o
   2   9   1       1089.45       1028.89        17.13 o
   3   9   1        966.49        923.95        12.18 o
   4   9   1       7529.55       7478.50        41.97 o
   5   9   1       8238.51       8017.78        30.77 o
   6   9   1       1071.91       1081.53         9.93 o
   7   9   1       7455.67       7160.70        50.65 o
   8   9   1       4702.49       4745.37        60.39 o
   9   9   1          4.33         13.07         2.21 o
  10   9   1        847.32        844.00        10.33 o
  11   9   1       2063.73       2071.76        17.91 o
  12   9   1        627.97        646.52         8.75 o
  13   9   1        202.84        203.70         6.99 o
  14   9   1        904.85        915.64        12.19 o
 -14  10   1       1165.38       1054.97        19.37 o
 -13  10   1        910.47        927.37        13.18 o
 -12  10   1        798.56        784.89        14.69 o
 -11  10   1       1882.86       1918.64        20.08 o
 -10  10   1        316.31        353.27         6.81 o
  -9  10   1        531.45        553.32         8.60 o
  -8  10   1       1674.63       1622.08        15.68 o
  -7  10   1       2804.29       2749.10        17.31 o
  -6  10   1       1057.27       1019.30        10.36 o
  -5  10   1       1410.50       1426.84        11.89 o
  -4  10   1       1809.41       1684.44        14.94 o
  -3  10   1         63.25         60.34         2.42 o
  -2  10   1        423.98        378.00        10.28 o
  -1  10   1        479.03        511.56         6.93 o
   0  10   1        402.20        409.24         6.04 o
   1  10   1         96.67        143.66         4.10 o
   2  10   1        211.85        197.06         4.13 o
   3  10   1          2.35          4.67         0.79 o
   4  10   1          7.15         10.55         1.52 o
   5  10   1         34.16         42.57         1.69 o
   6  10   1         78.91         86.24         2.98 o
   7  10   1        416.14        365.95         5.85 o
   8  10   1        584.19        570.12         8.75 o
   9  10   1        452.59        495.15         8.13 o
  10  10   1       1420.19       1535.30        17.25 o
  11  10   1        112.22        132.47         4.12 o
  12  10   1         82.29         89.51         3.00 o
  13  10   1        586.16        576.81        10.76 o
  14  10   1        779.74        699.45         8.27 o
 -13  11   1         97.97        100.95         4.17 o
 -12  11   1        265.00        270.90         6.04 o
 -11  11   1        106.39        100.90         3.97 o
 -10  11   1        734.97        738.50        10.08 o
  -9  11   1         73.06         75.07         3.78 o
  -8  11   1        563.69        575.71         7.42 o
  -7  11   1       2471.03       2482.40        17.47 o
  -6  11   1        707.85        722.29         8.24 o
  -5  11   1         77.11         77.66         2.81 o
  -4  11   1       1553.62       1502.83        14.50 o
  -3  11   1       1198.23       1192.05        13.56 o
  -2  11   1        258.65        290.49         5.86 o
  -1  11   1       2947.04       2911.88        26.35 o
   0  11   1       1593.96       1516.38        12.89 o
   1  11   1        405.30        348.72         4.93 o
   2  11   1       3960.51       3838.47        24.92 o
   3  11   1       4411.37       4334.58        25.90 o
   4  11   1         87.98         98.34         2.53 o
   5  11   1        979.32        919.36         8.54 o
   6  11   1       3926.51       3852.90        38.80 o
   7  11   1         33.69         51.31         2.40 o
   8  11   1        101.99        123.10         4.03 o
   9  11   1       3952.97       4103.17        30.96 o
  10  11   1        793.26        748.30        11.21 o
  11  11   1          1.34          5.17         1.20 o
  12  11   1        577.59        578.42         7.96 o
  13  11   1        392.13        395.54         7.54 o
 -13  12   1         31.85         32.61         1.87 o
 -12  12   1       1040.08       1041.71        11.67 o
 -11  12   1          0.55          3.58         1.10 o
 -10  12   1        236.84        240.62         5.25 o
  -9  12   1       1186.66       1209.78        16.89 o
  -8  12   1         36.34         33.93         2.62 o
  -7  12   1          2.66          9.35         1.42 o
  -6  12   1        976.21        988.59        13.54 o
  -5  12   1         26.16         32.57         1.93 o
  -4  12   1          0.13          5.64         1.77 o
  -3  12   1       4870.11       4649.61        72.85 o
  -2  12   1          0.79          3.10         0.85 o
  -1  12   1       2356.83       2276.15        21.50 o
   0  12   1       1697.44       1724.74        17.07 o
   1  12   1        241.84        231.72         4.61 o
   2  12   1        955.87        952.23         9.39 o
   3  12   1        459.89        445.00         6.21 o
   4  12   1        656.26        672.73         7.26 o
   5  12   1        901.97        873.07         8.41 o
   6  12   1         66.02         61.51         2.70 o
   7  12   1        181.36        193.33         4.45 o
   8  12   1        270.68        309.32         7.39 o
   9  12   1          9.41         13.16         1.56 o
  10  12   1         32.39         38.57         2.44 o
  11  12   1        724.42        701.06         8.07 o
  12  12   1        345.36        340.15         7.80 o
 -12  13   1          5.43          7.40         1.01 o
 -11  13   1        321.24        324.78        11.25 o
 -10  13   1        295.88        292.66         7.11 o
  -9  13   1         13.25         12.11         1.84 o
  -8  13   1        136.15        140.76         4.77 o
  -7  13   1        400.71        430.04         8.67 o
  -6  13   1         24.38         28.33         1.80 o
  -5  13   1         12.09         18.32         1.63 o
  -4  13   1        179.60        186.63         5.19 o
  -3  13   1          6.44         11.66         1.53 o
  -2  13   1         72.84         84.18         2.91 o
  -1  13   1        773.83        772.24        10.56 o
   0  13   1        792.20        781.42         9.51 o
   1  13   1         93.37         97.35         2.93 o
   2  13   1         72.61         74.96         2.72 o
   3  13   1          2.16          8.92         1.18 o
   4  13   1          0.79          3.71         1.06 o
   5  13   1          5.59         14.09         3.15 o
   6  13   1        188.74        209.45         4.21 o
   7  13   1         19.18         21.49         2.15 o
   8  13   1        236.59        246.18         5.11 o
   9  13   1       1144.45       1116.16        10.54 o
  10  13   1         52.39         53.23         2.05 o
  11  13   1         70.12         74.26         2.56 o
  12  13   1         66.79         63.13         5.96 o
 -11  14   1         99.98        102.29         3.93 o
 -10  14   1         40.07         40.67         3.10 o
  -9  14   1        175.98        156.72         4.50 o
  -8  14   1         10.52         12.13         1.76 o
  -7  14   1        499.72        525.29         9.09 o
  -6  14   1         68.45         73.59         3.59 o
  -5  14   1          0.63          1.64         1.82 o
  -4  14   1        562.28        549.72        10.39 o
  -3  14   1        413.74        446.03         7.26 o
  -2  14   1        410.51        438.90         7.52 o
  -1  14   1       2096.83       2059.77        16.24 o
   0  14   1        150.72        168.43         4.37 o
   1  14   1        231.13        217.48         4.33 o
   2  14   1        151.44        147.49         3.88 o
   3  14   1         54.95         62.20         2.75 o
   4  14   1        238.19        222.69         5.04 o
   5  14   1        358.95        342.55         6.72 o
   6  14   1        668.99        660.60        10.67 o
   7  14   1         35.77         39.02         2.53 o
   8  14   1        334.43        329.64         5.89 o
   9  14   1        121.19        123.71         3.29 o
  10  14   1         21.73         27.32         1.54 o
  11  14   1          8.29          8.56         0.95 o
 -10  15   1        247.99        233.24        16.08 o
  -9  15   1        543.30        566.19        11.84 o
  -8  15   1          0.13          3.74         1.10 o
  -7  15   1        326.11        317.40         7.90 o
  -6  15   1         16.56         19.59         2.13 o
  -5  15   1         14.70         15.34         2.53 o
  -4  15   1        696.88        688.38        10.77 o
  -3  15   1        385.13        398.96         8.28 o
  -2  15   1        124.28        139.24         4.76 o
  -1  15   1        704.68        672.08        12.11 o
   0  15   1         21.94         32.16         1.97 o
   1  15   1         56.35         52.48         2.72 o
   2  15   1       1548.21       1536.86        14.92 o
   3  15   1        156.30        173.41         4.74 o
   4  15   1         12.70         14.01         1.53 o
   5  15   1        410.92        404.02         7.88 o
   6  15   1        659.65        641.86        11.31 o
   7  15   1          0.70          3.90         1.06 o
   8  15   1        182.24        181.49         4.33 o
   9  15   1        536.06        526.75        13.53 o
  10  15   1         37.02         35.39         1.94 o
  -9  16   1        183.54        132.36         9.95 o
  -8  16   1         29.01         32.24         3.97 o
  -7  16   1        601.46        571.82        10.87 o
  -6  16   1       1323.15       1316.97        17.50 o
  -5  16   1        764.09        723.62        11.03 o
  -4  16   1        193.85        195.21         5.23 o
  -3  16   1         97.35         95.45         3.81 o
  -2  16   1         15.99         24.57         1.87 o
  -1  16   1        109.24        101.30         3.45 o
   0  16   1        557.33        574.63        10.59 o
   1  16   1         31.89         35.53         1.95 o
   2  16   1         46.44         48.52         2.46 o
   3  16   1         36.27         32.43         2.01 o
   4  16   1          7.93          9.46         1.83 o
   5  16   1          1.58          5.77         1.55 o
   6  16   1         13.07         16.45         1.56 o
   7  16   1        404.14        409.02         8.43 o
   8  16   1        825.19        805.83        12.22 o
   9  16   1        296.23        220.92         4.88 o
  -8  17   1        250.48        155.06        22.44 o
  -7  17   1        208.07        162.22        11.44 o
  -6  17   1        130.02        116.29         7.48 o
  -5  17   1        905.82        896.05        11.59 o
  -4  17   1        341.48        333.52         6.10 o
  -3  17   1        460.06        440.42         6.44 o
  -2  17   1        698.67        706.32        12.70 o
  -1  17   1        433.04        433.18         6.66 o
   0  17   1        879.77        860.10        12.93 o
   1  17   1       1270.32       1258.73        19.77 o
   2  17   1        924.90        861.34        15.32 o
   3  17   1       1037.52       1002.47        13.30 o
   4  17   1       2167.49       2140.71        19.51 o
   5  17   1        468.68        477.64         8.94 o
   6  17   1        327.28        298.81        10.96 o
   7  17   1        605.69        555.60        18.56 o
  -6  18   1        185.81        131.04        11.37 o
  -5  18   1        397.63        346.00        51.57 o
  -4  18   1        734.88        658.62        46.48 o
  -3  18   1        280.94        261.74         5.40 o
  -2  18   1        305.35        302.09         5.16 o
  -1  18   1       1001.17        952.86         9.73 o
   0  18   1         15.17         15.01         1.81 o
   1  18   1        135.04        137.03         3.60 o
   2  18   1          8.67         12.47         1.19 o
   3  18   1         41.90         45.48         2.27 o
   4  18   1        454.25        422.14        16.44 o
   5  18   1        112.55         81.48         7.80 o
   6  18   1         33.92         23.99         3.38 o
  -3  19   1       1124.90        855.12        14.17 o
  -2  19   1       2501.80       2166.22        68.76 o
  -1  19   1        392.98        358.05         8.84 o
   0  19   1        974.26        789.75        28.06 o
   1  19   1       2529.87       2040.24        18.23 o
   2  19   1        957.42        720.97        31.64 o
   3  19   1        838.52        654.32        49.30 o
 -16   0   2         18.26         19.43         1.40 o
 -15   0   2       1092.40       1070.48        23.57 o
 -14   0   2        182.89        167.51        10.37 o
 -13   0   2          2.42         16.76         4.80 o
 -12   0   2        867.63        872.42        10.94 o
 -11   0   2        111.69         94.08         3.58 o
 -10   0   2        191.72        200.96         6.01 o
  -9   0   2          1.30         13.96         1.96 o
  -8   0   2       2461.57       2164.20        37.69 o
  -7   0   2       1088.90       1084.03        25.86 o
  -6   0   2        171.23        237.91         5.15 o
  -5   0   2       5644.30       5684.97        39.75 o
  -4   0   2      12163.13      12246.02       183.09 o
  -3   0   2        170.52        226.06         3.99 o
  -2   0   2       2158.40       1854.52        10.27 o
  -1   0   2      28946.47      29327.98       149.29 o
   0   0   2        173.54        195.88         3.67 o
   1   0   2      21027.04      20716.86       100.71 o
   2   0   2      26069.29      26133.38       182.67 o
   3   0   2      22171.99      21645.17       204.38 o
   4   0   2       2766.56       2436.51        16.05 o
   5   0   2       6750.91       5858.25        41.63 o
   6   0   2       6521.38       6392.46       110.38 o
   7   0   2       3222.45       3499.05        28.17 o
   8   0   2      13478.46      13359.55       393.41 o
   9   0   2       5314.22       5217.51        91.59 o
  10   0   2       2759.33       2755.85        26.17 o
  11   0   2       1816.20       1772.64        24.78 o
  12   0   2       5208.83       5432.17        46.34 o
  13   0   2        713.35        748.06        13.87 o
  14   0   2         35.74         48.19         2.56 o
  15   0   2       1685.09       1684.61        22.81 o
  16   0   2         32.28         28.82         2.46 o
 -16   1   2        164.08        131.99        13.75 o
 -15   1   2        106.39        108.42         7.18 o
 -14   1   2       1738.29       1767.19        20.86 o
 -13   1   2       4170.36       4197.19        43.48 o
 -12   1   2       1722.65       1740.92        11.77 o
 -11   1   2       3763.42       3669.17        17.97 o
 -10   1   2       6168.29       6201.99        42.03 o
  -9   1   2       3007.34       3038.99        27.89 o
  -8   1   2       5934.69       5721.45        38.74 o
  -7   1   2       4012.91       3614.00        25.47 o
  -6   1   2       7533.75       7311.57        32.84 o
  -5   1   2       1408.15       1305.07        11.03 o
  -4   1   2       2420.89       2110.73        32.19 o
  -3   1   2      20569.40      20310.92       250.77 o
  -2   1   2      14873.54      14901.03        96.60 o
  -1   1   2       5306.15       5230.55        61.00 o
   0   1   2       4947.77       4659.25        31.37 o
   1   1   2         56.31         44.43         0.97 o
   2   1   2        698.36        736.42         9.14 o
   3   1   2      14231.17      14038.42        57.55 o
   4   1   2         50.18         52.71         1.50 o
   5   1   2       1928.19       2121.95        12.33 o
   6   1   2       2502.13       2423.36        19.24 o
   7   1   2        193.01        148.82         3.09 o
   8   1   2       1647.53       1701.11        25.23 o
   9   1   2        295.95        298.48         4.37 o
  10   1   2        439.60        406.75         4.83 o
  11   1   2       4457.05       4622.29        49.71 o
  12   1   2        509.61        553.79         8.34 o
  13   1   2        735.15        759.04        10.83 o
  14   1   2       1468.30       1520.79        12.52 o
  15   1   2        439.70        467.37         6.30 o
  16   1   2        586.22        469.75        20.26 o
 -16   2   2        175.47        125.70         3.82 o
 -15   2   2        241.27        249.52         6.16 o
 -14   2   2        821.57        767.04        13.03 o
 -13   2   2         75.76         66.96         3.67 o
 -12   2   2          0.69          3.58         0.90 o
 -11   2   2        145.77        159.05         3.54 o
 -10   2   2          0.08          5.23         0.76 o
  -9   2   2         11.65         22.50         2.44 o
  -8   2   2        345.64        390.09         5.86 o
  -7   2   2       4407.79       4508.57        28.49 o
  -6   2   2       2826.01       2847.29        22.56 o
  -5   2   2        105.02         83.57         1.94 o
  -4   2   2         44.49         84.37         1.86 o
  -3   2   2       1379.39       1250.71        10.33 o
  -2   2   2      11137.68      11016.20        82.46 o
  -1   2   2      11853.12      11862.77        67.36 o
   0   2   2      14736.28      14373.20       144.29 o
   1   2   2      12148.76      11905.00       137.84 o
   2   2   2       4764.43       4543.47        31.41 o
   3   2   2       6468.47       6158.07        21.31 o
   4   2   2      18724.88      18778.65       128.01 o
   5   2   2       5805.90       5599.61        29.34 o
   6   2   2       2442.60       2192.56        17.80 o
   7   2   2       5250.20       5151.85        45.80 o
   8   2   2       2308.92       2371.80        21.89 o
   9   2   2       4032.71       4105.85        31.15 o
  10   2   2       7590.35       7785.41        84.08 o
  11   2   2       3373.50       3499.44        28.26 o
  12   2   2        409.78        430.99         6.79 o
  13   2   2        421.96        463.81         7.55 o
  14   2   2        913.39        927.79         8.77 o
  15   2   2        498.46        476.85         5.41 o
  16   2   2        173.76        167.43         5.67 o
 -16   3   2        449.19        291.45        31.94 o
 -15   3   2       1786.90       1748.36        27.03 o
 -14   3   2       1537.58       1601.82        19.10 o
 -13   3   2         15.13         22.34         2.27 o
 -12   3   2       2679.90       2660.06        18.65 o
 -11   3   2       2773.28       2825.02        18.62 o
 -10   3   2        159.23        130.54         2.65 o
  -9   3   2       6244.19       5989.89        34.50 o
  -8   3   2       6530.68       6629.70        66.52 o
  -7   3   2        942.99       1001.15         8.09 o
  -6   3   2        630.46        499.03         5.63 o
  -5   3   2      12055.31      11699.87        69.99 o
  -4   3   2       1249.65       1290.57        14.37 o
  -3   3   2       6959.28       6820.13        45.46 o
  -2   3   2      13642.13      13358.11       135.77 o
  -1   3   2       2986.76       2824.62        76.00 o
   0   3   2       4199.83       4107.51        29.45 o
   1   3   2      12936.38      12950.47        66.56 o
   2   3   2        580.37        596.39         9.14 o
   3   3   2       1629.97       1514.25        31.63 o
   4   3   2       1194.35       1207.58         8.57 o
   5   3   2        256.37        282.54         3.85 o
   6   3   2       1660.36       1638.72        17.19 o
   7   3   2        195.08        162.77         4.07 o
   8   3   2        944.29        934.41         7.39 o
   9   3   2        939.12        905.92         8.57 o
  10   3   2       2548.48       2604.36        27.29 o
  11   3   2         58.81         68.32         3.21 o
  12   3   2        693.41        727.83        10.02 o
  13   3   2       1159.84       1214.45        12.28 o
  14   3   2          8.12         12.75         1.15 o
  15   3   2        458.67        463.71         9.05 o
 -16   4   2          1.08          1.59         1.64 o
 -15   4   2        107.15         95.51         7.80 o
 -14   4   2        537.68        557.57        20.73 o
 -13   4   2         13.13         15.00         1.66 o
 -12   4   2         31.25         34.83         1.93 o
 -11   4   2         23.70         41.30         2.10 o
 -10   4   2        997.98       1018.25        17.31 o
  -9   4   2        116.99         98.27         2.37 o
  -8   4   2       1519.26       1472.99        16.25 o
  -7   4   2        296.73        284.04         4.81 o
  -6   4   2        338.40        317.10         4.85 o
  -5   4   2          2.60         26.32         9.62 o
  -4   4   2       3911.52       4069.94        29.37 o
  -3   4   2       8566.70       8561.47        60.91 o
  -2   4   2       6076.44       5718.77        37.62 o
  -1   4   2       1970.58       1873.65        10.59 o
   0   4   2      10097.81      10360.86        99.10 o
   1   4   2         42.18         58.67         1.74 o
   2   4   2        131.26        126.61         3.23 o
   3   4   2        971.62        898.84        12.52 o
   4   4   2       3936.39       3784.00        22.18 o
   5   4   2       3070.47       3190.77        24.79 o
   6   4   2       6156.29       6012.35        51.82 o
   7   4   2       4974.88       4935.38        44.50 o
   8   4   2        418.50        386.52         8.45 o
   9   4   2       4686.41       4567.49        40.57 o
  10   4   2        474.55        509.96         6.20 o
  11   4   2         10.98         16.92         1.89 o
  12   4   2        399.88        403.07         7.93 o
  13   4   2       1095.66       1149.85        11.53 o
  14   4   2        400.85        411.93         5.75 o
  15   4   2        444.19        374.15        19.91 o
 -16   5   2        322.18        284.94         7.29 o
 -15   5   2        197.78        179.74        23.49 o
 -14   5   2        289.25        275.73         7.28 o
 -13   5   2        575.21        571.09         9.80 o
 -12   5   2        698.68        680.98        15.52 o
 -11   5   2        188.66        195.68         4.68 o
 -10   5   2        125.65        145.99         3.75 o
  -9   5   2        652.86        576.54         8.68 o
  -8   5   2        712.58        705.28         7.51 o
  -7   5   2       1234.32       1291.72        14.63 o
  -6   5   2        949.58        919.22        12.38 o
  -5   5   2       2519.81       2392.71        25.67 o
  -4   5   2        679.19        662.71        12.45 o
  -3   5   2        242.59        234.14         3.77 o
  -2   5   2        113.85        100.24         3.36 o
  -1   5   2       1126.13       1191.23        21.52 o
   0   5   2       1141.27       1145.13        20.89 o
   1   5   2        667.07        723.97         6.04 o
   2   5   2         67.01         64.29         1.79 o
   3   5   2       1487.27       1536.93        16.38 o
   4   5   2        430.17        469.74         5.36 o
   5   5   2          5.61          8.50         2.08 o
   6   5   2        162.80        136.73         3.80 o
   7   5   2         51.41         45.15         2.75 o
   8   5   2        298.95        311.67         4.23 o
   9   5   2        260.94        300.87         4.53 o
  10   5   2         22.77         26.52         1.68 o
  11   5   2        145.19        142.53         3.62 o
  12   5   2        193.53        195.22         4.55 o
  13   5   2        294.78        278.69         5.37 o
  14   5   2         57.87         59.61         2.12 o
  15   5   2         28.84         29.40         1.60 o
 -15   6   2         49.02         52.29         2.12 o
 -14   6   2         49.88         53.62         2.24 o
 -13   6   2         13.69         13.78         1.50 o
 -12   6   2          1.20          3.54         1.12 o
 -11   6   2         55.94         52.18         2.69 o
 -10   6   2        296.23        320.51         6.46 o
  -9   6   2          1.55          5.79         1.57 o
  -8   6   2        986.90        967.52        12.06 o
  -7   6   2         21.29         20.57         1.50 o
  -6   6   2        103.80        110.41         3.57 o
  -5   6   2       1137.55       1239.70        21.12 o
  -4   6   2         33.55         40.82         2.18 o
  -3   6   2       1166.48       1147.92        22.32 o
  -2   6   2        367.61        424.55         6.23 o
  -1   6   2         53.90         44.47         1.79 o
   0   6   2         98.06         83.54         2.06 o
   1   6   2       5437.56       5564.33        28.23 o
   2   6   2        629.38        530.70         5.78 o
   3   6   2        158.94        155.82         2.59 o
   4   6   2        503.60        574.81        11.39 o
   5   6   2        654.11        641.56        17.94 o
   6   6   2         15.62         24.31         1.40 o
   7   6   2          0.03          3.09         0.61 o
   8   6   2        868.39        851.07         7.30 o
   9   6   2          9.95         14.79         1.41 o
  10   6   2          2.92         11.38         1.33 o
  11   6   2        584.01        592.47         7.27 o
  12   6   2       1030.03       1038.14        13.43 o
  13   6   2          0.27          4.06         1.12 o
  14   6   2          3.74          7.00         0.98 o
  15   6   2         93.09         82.78         2.76 o
 -15   7   2        230.59        229.65         4.59 o
 -14   7   2         18.52         23.49         1.71 o
 -13   7   2        392.50        442.16         7.15 o
 -12   7   2        615.79        648.78        11.61 o
 -11   7   2          0.88          4.55         0.90 o
 -10   7   2        957.78        951.34        11.83 o
  -9   7   2       1192.91       1125.76        15.00 o
  -8   7   2        265.43        262.28         4.67 o
  -7   7   2        371.86        365.34         5.31 o
  -6   7   2         32.59         42.25         2.20 o
  -5   7   2       1282.63       1269.28        12.95 o
  -4   7   2        608.84        659.51         8.61 o
  -3   7   2        170.82        135.68         4.60 o
  -2   7   2       3276.41       3345.25       104.34 o
  -1   7   2          0.67          6.15         0.86 o
   0   7   2        279.00        315.74         5.07 o
   1   7   2        298.88        268.39         3.48 o
   2   7   2        105.44        179.49         3.36 o
   3   7   2       1393.24       1253.98        13.09 o
   4   7   2        723.96        749.65        13.54 o
   5   7   2         38.24         33.62         1.86 o
   6   7   2        757.66        778.60         8.81 o
   7   7   2        553.26        558.50         5.94 o
   8   7   2         15.74         14.94         1.10 o
   9   7   2       1109.91       1136.92         9.69 o
  10   7   2         53.97         53.80         2.43 o
  11   7   2        140.25        139.66         4.04 o
  12   7   2        836.29        805.15        14.32 o
  13   7   2        135.92        149.16         5.02 o
  14   7   2         74.87         75.03         3.59 o
  15   7   2          1.99          3.49         1.03 o
 -15   8   2         56.20         43.09         3.22 o
 -14   8   2       1021.54       1008.70        21.36 o
 -13   8   2        231.61        208.86         4.63 o
 -12   8   2         84.83         89.34         3.87 o
 -11   8   2          8.33         11.70         2.05 o
 -10   8   2         74.38         81.09         3.28 o
  -9   8   2        471.53        455.45         6.30 o
  -8   8   2        344.42        358.73         5.35 o
  -7   8   2        162.41        158.09         3.61 o
  -6   8   2        948.27        908.62         8.45 o
  -5   8   2          1.19          2.90         1.27 o
  -4   8   2        379.74        401.58         9.62 o
  -3   8   2        211.26        201.19         5.51 o
  -2   8   2        241.38        223.73         5.56 o
  -1   8   2        270.53        276.84         6.05 o
   0   8   2       6350.22       6710.31        68.72 o
   1   8   2        334.04        363.00         4.70 o
   2   8   2          2.10          4.82         0.75 o
   3   8   2          2.12          6.93         1.02 o
   4   8   2        531.37        503.33         7.65 o
   5   8   2       1171.96       1185.25         9.00 o
   6   8   2         62.78         65.89         1.96 o
   7   8   2        307.97        305.14         4.69 o
   8   8   2        438.68        474.19         5.74 o
   9   8   2        450.04        479.03         9.66 o
  10   8   2         17.18         23.77         1.94 o
  11   8   2        495.92        491.74         9.50 o
  12   8   2         19.70         22.95         2.00 o
  13   8   2         10.78         14.43         1.24 o
  14   8   2          3.28          3.29         1.06 o
 -14   9   2         90.69         87.84         4.03 o
 -13   9   2        756.33        739.03        11.08 o
 -12   9   2        857.70        808.59         9.99 o
 -11   9   2        296.00        279.50         6.94 o
 -10   9   2       1123.38       1140.65        14.10 o
  -9   9   2        380.28        389.56         7.02 o
  -8   9   2         77.88        108.59         3.43 o
  -7   9   2       1796.70       1755.58        13.91 o
  -6   9   2        571.53        541.62         7.78 o
  -5   9   2        391.53        351.55         6.60 o
  -4   9   2       4157.20       4057.62        67.40 o
  -3   9   2       2411.59       2384.09        28.10 o
  -2   9   2         31.77         24.79         2.59 o
  -1   9   2       1673.17       1774.09        39.34 o
   0   9   2        348.15        261.01         4.43 o
   1   9   2        156.11        198.44         3.80 o
   2   9   2        318.85        330.31         6.79 o
   3   9   2         80.34         80.64         2.57 o
   4   9   2          7.19         16.41         1.09 o
   5   9   2          0.03          3.62         0.87 o
   6   9   2        113.52        126.66         3.07 o
   7   9   2         86.38         73.49         2.66 o
   8   9   2          2.35          7.64         0.94 o
   9   9   2        188.19        220.25         4.59 o
  10   9   2       1246.88       1307.06        13.93 o
  11   9   2        479.73        469.14        13.94 o
  12   9   2         60.02         60.16         2.71 o
  13   9   2         15.34         15.68         2.78 o
  14   9   2        618.80        409.93       119.40 o
 -14  10   2         46.72         50.80         2.35 o
 -13  10   2        430.69        434.85         6.58 o
 -12  10   2        236.98        228.81         4.71 o
 -11  10   2        144.53        134.24         4.08 o
 -10  10   2        253.76        245.30         5.99 o
  -9  10   2        388.42        358.20         6.63 o
  -8  10   2        466.72        472.51         7.90 o
  -7  10   2       1132.15       1113.89        13.33 o
  -6  10   2        166.07        167.38         4.12 o
  -5  10   2        199.38        216.37         4.54 o
  -4  10   2       1153.81       1128.14        21.00 o
  -3  10   2       1160.11       1154.18        13.50 o
  -2  10   2        397.78        430.43         7.49 o
  -1  10   2       4421.83       4217.62        62.23 o
   0  10   2       1590.66       1444.34        17.96 o
   1  10   2        280.42        275.20         5.56 o
   2  10   2       4685.45       4631.12        61.82 o
   3  10   2       4678.20       4590.37        25.50 o
   4  10   2         47.96         60.27         2.26 o
   5  10   2       4200.57       3994.84        21.24 o
   6  10   2       2435.40       2444.66        30.68 o
   7  10   2         25.19         30.27         1.91 o
   8  10   2       3762.72       3937.33        29.14 o
   9  10   2       3342.50       3326.03        33.29 o
  10  10   2        357.84        389.14         7.24 o
  11  10   2        667.45        701.71        10.26 o
  12  10   2        450.81        455.95        10.66 o
  13  10   2         27.31         27.96         5.51 o
 -13  11   2       2416.60       2417.39        56.96 o
 -12  11   2       1086.88       1111.13        16.27 o
 -11  11   2        286.05        287.58         7.59 o
 -10  11   2       2724.76       2700.43        44.54 o
  -9  11   2       1717.87       1686.57        36.94 o
  -8  11   2       1190.60       1181.85        16.18 o
  -7  11   2       4089.28       4150.00        41.07 o
  -6  11   2       2073.18       2079.77        15.69 o
  -5  11   2        267.65        253.09         5.06 o
  -4  11   2       4118.52       3949.93        26.92 o
  -3  11   2       6782.64       6510.08        81.32 o
  -2  11   2        655.04        658.11         6.93 o
  -1  11   2       2250.30       2227.81        18.12 o
   0  11   2       1434.14       1423.56        16.08 o
   1  11   2         61.64         70.45         2.35 o
   2  11   2        113.07        107.53         2.58 o
   3  11   2       2384.45       2326.83        19.34 o
   4  11   2         31.75         39.71         1.86 o
   5  11   2        223.02        211.72         4.12 o
   6  11   2         16.07         17.47         1.51 o
   7  11   2        144.10        162.22         4.61 o
   8  11   2        162.58        185.77         5.25 o
   9  11   2        112.87        110.76         3.94 o
  10  11   2        101.96         97.62         3.49 o
  11  11   2       2887.26       2901.04        21.50 o
  12  11   2        850.45        851.40         9.09 o
  13  11   2         29.14         28.31         2.81 o
 -13  12   2        307.89        207.70        28.82 o
 -12  12   2         17.90         23.21         1.73 o
 -11  12   2        661.95        678.18        10.83 o
 -10  12   2         24.59         31.26         3.62 o
  -9  12   2        655.33        665.73        12.48 o
  -8  12   2        242.52        260.58         9.70 o
  -7  12   2         38.12         46.58         2.52 o
  -6  12   2       1512.08       1590.23        19.60 o
  -5  12   2        701.48        688.20         8.70 o
  -4  12   2         12.26         11.07         1.20 o
  -3  12   2       1440.71       1415.88        17.06 o
  -2  12   2        764.63        791.08        11.44 o
  -1  12   2       2790.05       2742.27        38.44 o
   0  12   2       4050.05       3954.93        39.20 o
   1  12   2       3782.54       3721.68        35.61 o
   2  12   2       4151.12       4066.58        26.02 o
   3  12   2       4260.20       4060.31        25.81 o
   4  12   2       2508.51       2468.98        16.78 o
   5  12   2       1999.66       2038.33        14.54 o
   6  12   2       2360.26       2428.42        17.54 o
   7  12   2       1369.57       1443.24        12.72 o
   8  12   2       2823.47       2769.32        19.23 o
   9  12   2       1686.98       1698.64        13.66 o
  10  12   2       1712.36       1761.56        13.27 o
  11  12   2       1893.00       1940.95        17.45 o
  12  12   2        865.37        840.52        41.72 o
 -12  13   2       1746.17       1534.22        16.53 o
 -11  13   2       2247.75       2298.66        16.95 o
 -10  13   2        844.64        899.96        12.74 o
  -9  13   2       3543.11       3649.17        50.83 o
  -8  13   2       2863.85       2961.33        34.00 o
  -7  13   2        557.23        556.26        14.09 o
  -6  13   2       2706.20       2642.75        27.94 o
  -5  13   2       4702.34       4697.87        27.86 o
  -4  13   2        349.40        348.48         6.42 o
  -3  13   2         69.09         81.39         3.11 o
  -2  13   2       7031.81       7001.58        53.85 o
  -1  13   2       2263.83       2130.40        22.87 o
   0  13   2        213.35        225.70         4.81 o
   1  13   2       2960.77       2981.54        20.25 o
   2  13   2       1116.04       1022.21         9.64 o
   3  13   2        344.96        331.55         5.81 o
   4  13   2         15.35         16.98         1.50 o
   5  13   2        259.76        257.00         5.12 o
   6  13   2        382.63        414.37         8.60 o
   7  13   2        145.34        149.49         3.74 o
   8  13   2          0.21          5.71         1.13 o
   9  13   2       1015.65        979.91        10.28 o
  10  13   2         86.64         84.38         2.40 o
  11  13   2         72.62         77.68         2.60 o
 -11  14   2         29.37         30.75         1.58 o
 -10  14   2         90.88         88.65         3.39 o
  -9  14   2         65.72         77.78         4.35 o
  -8  14   2        112.30        118.50         5.73 o
  -7  14   2        146.32        158.23         5.85 o
  -6  14   2        734.80        774.19        13.59 o
  -5  14   2        479.43        494.57         9.22 o
  -4  14   2        956.23        952.53        13.25 o
  -3  14   2       2485.96       2448.83        25.55 o
  -2  14   2       1128.30       1062.97        15.70 o
  -1  14   2       2511.74       2420.20        21.32 o
   0  14   2       5051.10       4973.49        31.34 o
   1  14   2        618.75        595.76         9.30 o
   2  14   2        706.97        723.13         9.33 o
   3  14   2       3188.46       3199.10        19.68 o
   4  14   2       4347.98       4337.61        28.22 o
   5  14   2       2152.35       2166.31        18.25 o
   6  14   2       3375.37       3344.42        20.79 o
   7  14   2       4367.34       4295.35        23.32 o
   8  14   2        745.83        756.47         8.81 o
   9  14   2        982.43        993.01         9.22 o
  10  14   2       1722.57       1629.37        16.99 o
  11  14   2        942.62        667.36        11.21 o
 -10  15   2        830.33        718.89        38.48 o
  -9  15   2       1849.86       1948.66        16.85 o
  -8  15   2       1237.65       1276.03        24.76 o
  -7  15   2       1871.03       1882.02        19.75 o
  -6  15   2       1422.94       1448.79        17.79 o
  -5  15   2       1443.59       1408.88        15.80 o
  -4  15   2       1307.09       1320.99        15.04 o
  -3  15   2       2896.07       2955.93        45.17 o
  -2  15   2        940.94        945.81        20.40 o
  -1  15   2         35.83         34.96         2.91 o
   0  15   2        322.58        304.51        14.22 o
   1  15   2        954.39        982.54        22.99 o
   2  15   2        302.33        316.70         7.39 o
   3  15   2         89.25         85.61         4.11 o
   4  15   2       1026.25        995.15        11.32 o
   5  15   2          0.42          2.38         0.91 o
   6  15   2         86.64         95.89         2.83 o
   7  15   2          8.29         10.92         1.16 o
   8  15   2         78.32         68.97         2.24 o
   9  15   2        230.54        203.00         6.55 o
  10  15   2        110.94        100.57         4.05 o
  -9  16   2          3.11          5.30         0.78 o
  -8  16   2        240.22        220.79         5.02 o
  -7  16   2        291.86        294.15         7.54 o
  -6  16   2        197.21        199.75         5.56 o
  -5  16   2        463.27        449.60         8.91 o
  -4  16   2       1011.75       1054.53        17.98 o
  -3  16   2        310.06        318.67         9.26 o
  -2  16   2       1815.68       1801.62        19.65 o
  -1  16   2        785.63        828.03        12.84 o
   0  16   2        231.09        238.59         8.37 o
   1  16   2       1630.67       1605.38        47.96 o
   2  16   2       3107.42       3126.14        25.97 o
   3  16   2       1024.70       1038.25        12.58 o
   4  16   2       1085.90       1082.84        12.41 o
   5  16   2       3167.91       3140.70        25.20 o
   6  16   2        650.60        637.89         9.89 o
   7  16   2        507.51        490.24         9.00 o
   8  16   2       1502.40       1423.12        23.26 o
  -8  17   2        223.67        106.88         4.01 o
  -7  17   2       1824.58       1507.94        41.66 o
  -6  17   2        490.63        464.63         7.22 o
  -5  17   2        489.54        465.88         7.87 o
  -4  17   2       2513.69       2518.98        28.33 o
  -3  17   2        195.58        193.81         4.16 o
  -2  17   2        293.07        296.54         5.29 o
  -1  17   2       1499.06       1463.41        21.29 o
   0  17   2        428.34        422.79        10.77 o
   1  17   2         74.15         88.14         3.25 o
   2  17   2        470.38        483.25         8.54 o
   3  17   2        580.69        574.58         8.90 o
   4  17   2          8.18         11.75         1.74 o
   5  17   2         14.67         13.06         1.66 o
   6  17   2        340.93        314.76         6.51 o
   7  17   2        221.03        163.90        15.09 o
  -6  18   2         60.31         49.94         3.09 o
  -5  18   2        541.24        444.18        74.08 o
  -4  18   2        743.22        730.17         8.67 o
  -3  18   2        395.31        403.85         5.70 o
  -2  18   2         92.56         83.85         2.32 o
  -1  18   2        193.71        185.56         5.71 o
   0  18   2        169.61        176.23         3.84 o
   1  18   2        389.14        384.82         6.53 o
   2  18   2        382.93        382.72         6.51 o
   3  18   2        221.18        209.42         4.54 o
   4  18   2        238.28        209.88         5.34 o
   5  18   2        877.77        664.24        40.39 o
  -3  19   2         26.82         20.81         1.95 o
  -2  19   2         77.95         54.23         3.62 o
  -1  19   2        145.74        133.07         3.69 o
   0  19   2         49.42         47.50         3.16 o
   1  19   2        172.94        151.22         5.26 o
   2  19   2         28.56         32.57         2.21 o
 -16   1   3          4.09          3.31         0.55 o
 -15   1   3        179.77        210.98         6.64 o
 -14   1   3        418.63        419.02        16.80 o
 -13   1   3        115.26        145.08         4.71 o
 -12   1   3         36.53         42.36         2.01 o
 -11   1   3         52.24         57.95         2.34 o
 -10   1   3         40.28         34.00         1.65 o
  -9   1   3         92.54         85.34         2.55 o
  -8   1   3       1702.80       1630.42        16.38 o
  -7   1   3        354.51        318.90         5.79 o
  -6   1   3       1033.75       1080.40        17.48 o
  -5   1   3       2018.97       2059.94        16.70 o
  -4   1   3        471.49        508.75         3.56 o
  -3   1   3       8748.72       8500.84        79.39 o
  -2   1   3        912.12        736.20        64.60 o
  -1   1   3        275.78        299.75         6.54 o
   0   1   3       1162.79       1171.64         9.38 o
   1   1   3        827.33        829.94         6.62 o
   2   1   3       2856.28       2997.99        32.82 o
   3   1   3        162.42        245.95         3.48 o
   4   1   3       4140.77       4126.43        26.36 o
   5   1   3        399.29        465.50         6.17 o
   6   1   3       1426.66       1328.12        16.18 o
   7   1   3        699.14        735.54         9.88 o
   8   1   3        133.33        144.93         3.10 o
   9   1   3         60.69         56.03         2.15 o
  10   1   3        179.41        185.74         3.92 o
  11   1   3          6.91          7.77         1.23 o
  12   1   3         31.00         32.89         2.04 o
  13   1   3        835.63        878.85        13.21 o
  14   1   3         16.43         17.78         1.52 o
  15   1   3         78.33         88.90         2.37 o
 -16   2   3       1356.60        781.15       178.13 o
 -15   2   3        371.50        341.28        10.95 o
 -14   2   3         57.61         57.98         4.97 o
 -13   2   3        533.25        522.06        11.11 o
 -12   2   3       1983.39       2024.05        17.32 o
 -11   2   3        239.77        235.72         4.53 o
 -10   2   3        368.28        298.74         4.52 o
  -9   2   3       1095.93       1044.69         9.93 o
  -8   2   3        845.29        911.16         9.93 o
  -7   2   3        495.91        449.54         5.52 o
  -6   2   3       4064.37       3643.59        47.15 o
  -5   2   3       5691.43       5877.62        56.66 o
  -4   2   3         12.81         18.60         1.36 o
  -3   2   3       3175.42       2871.29        23.66 o
  -2   2   3         24.67         27.25         3.98 o
  -1   2   3       1378.99       1310.60        19.26 o
   0   2   3       2177.14       2080.08        32.82 o
   1   2   3       3693.42       3455.13        42.82 o
   2   2   3         45.91         55.03         2.42 o
   3   2   3        148.59        157.44         2.85 o
   4   2   3       9769.48      10176.17        43.78 o
   5   2   3        849.10        832.82        16.88 o
   6   2   3        152.74        197.98         4.21 o
   7   2   3        543.68        481.12         6.61 o
   8   2   3         83.61         79.16         2.22 o
   9   2   3        525.41        543.61        10.63 o
  10   2   3        680.47        681.48         7.15 o
  11   2   3         55.45         59.49         2.65 o
  12   2   3       1132.20       1185.94        11.68 o
  13   2   3         85.41         83.39         2.76 o
  14   2   3         68.95         75.43         2.51 o
  15   2   3        410.01        394.07         6.45 o
 -16   3   3        138.94        104.34        14.90 o
 -15   3   3        298.15        292.34         7.84 o
 -14   3   3        284.61        296.96         7.45 o
 -13   3   3        277.19        281.40         6.98 o
 -12   3   3        384.47        391.40         7.08 o
 -11   3   3         66.84         62.36         2.38 o
 -10   3   3          0.13          7.39         2.06 o
  -9   3   3         45.67         43.40         1.75 o
  -8   3   3          1.03          3.19         0.65 o
  -7   3   3         97.66         89.45         2.75 o
  -6   3   3       1555.15       1670.54        17.39 o
  -5   3   3         84.84        102.69         2.59 o
  -4   3   3       3422.84       3575.74        20.76 o
  -3   3   3       1100.36       1157.16         8.53 o
  -2   3   3        110.06         84.51         1.72 o
  -1   3   3       6486.42       6563.10        42.55 o
   0   3   3       3569.79       3368.73        46.19 o
   1   3   3        541.48        461.22         4.96 o
   2   3   3       3930.38       3941.97        29.71 o
   3   3   3       3063.95       3116.00        18.06 o
   4   3   3       1175.07       1241.03        10.09 o
   5   3   3       1124.04       1108.33        11.79 o
   6   3   3       4276.19       4010.34        34.52 o
   7   3   3       2464.82       2442.64        22.33 o
   8   3   3       2779.80       2797.32        15.44 o
   9   3   3       3076.18       3130.34        30.18 o
  10   3   3        737.09        826.80         7.67 o
  11   3   3        444.39        451.50         6.85 o
  12   3   3        788.17        770.17         9.18 o
  13   3   3       1356.53       1409.59        11.55 o
  14   3   3         53.45         56.52         1.87 o
  15   3   3        387.89        393.91         7.63 o
 -16   4   3        162.63        128.42         5.63 o
 -15   4   3         23.66         23.09         2.60 o
 -14   4   3       1266.67       1288.70        16.50 o
 -13   4   3       1020.95       1044.39        15.77 o
 -12   4   3        177.81        154.51         6.84 o
 -11   4   3       3985.85       3976.60        31.83 o
 -10   4   3       2269.44       2289.28        20.01 o
  -9   4   3         84.35         76.73         2.82 o
  -8   4   3       2825.26       2672.82        18.90 o
  -7   4   3       7885.27       7745.98        39.48 o
  -6   4   3       3120.81       3099.89        22.60 o
  -5   4   3       7772.73       7692.99        41.39 o
  -4   4   3       8865.88       8765.51        48.36 o
  -3   4   3         55.56        135.66         2.91 o
  -2   4   3       3305.14       3261.98        18.34 o
  -1   4   3      12434.21      12472.83        72.53 o
   0   4   3       1776.68       1607.64        77.21 o
   1   4   3        972.57        963.73        10.28 o
   2   4   3       3092.87       2755.70        31.68 o
   3   4   3       1279.08       1095.94        12.55 o
   4   4   3        402.38        454.73         6.24 o
   5   4   3       2533.34       2549.72        19.63 o
   6   4   3        356.92        381.63         5.98 o
   7   4   3          0.39          5.28         0.92 o
   8   4   3        221.82        260.93         4.38 o
   9   4   3        561.62        562.32         6.64 o
  10   4   3          1.15          5.09         0.89 o
  11   4   3        129.38        120.91         3.39 o
  12   4   3         49.00         52.32         2.59 o
  13   4   3        944.02        934.18         9.85 o
  14   4   3        421.87        399.72         6.44 o
  15   4   3        125.75        127.78         3.98 o
 -15   5   3          2.93          0.92         1.69 o
 -14   5   3         45.96         56.75         4.22 o
 -13   5   3       1131.79       1151.32        16.10 o
 -12   5   3         60.20         59.99         4.36 o
 -11   5   3        133.61        137.98         4.73 o
 -10   5   3       1506.22       1439.05        11.74 o
  -9   5   3        161.03        182.71         3.60 o
  -8   5   3        108.94        116.54         2.64 o
  -7   5   3       2020.44       1959.96        18.48 o
  -6   5   3       1231.09       1216.33        12.05 o
  -5   5   3      11156.19      11254.03        49.48 o
  -4   5   3       1564.39       1662.36        13.69 o
  -3   5   3        101.89        125.16         4.60 o
  -2   5   3       2299.76       2120.00        17.34 o
  -1   5   3        614.64        810.17        11.02 o
   0   5   3        179.06        152.42         3.69 o
   1   5   3      13337.35      13810.98        68.97 o
   2   5   3       5201.04       5151.99        23.84 o
   3   5   3       1712.04       1736.23        11.30 o
   4   5   3       9676.69       9303.74        41.82 o
   5   5   3      12140.54      12325.77       152.81 o
   6   5   3       2496.79       2424.21        42.67 o
   7   5   3       7983.79       7647.63        54.56 o
   8   5   3       2310.54       2334.77        15.09 o
   9   5   3         23.65         32.20         1.46 o
  10   5   3       2047.92       2131.49        13.83 o
  11   5   3       5612.33       5733.03        94.86 o
  12   5   3       3505.40       3636.70        36.18 o
  13   5   3        942.18        942.08        13.42 o
  14   5   3       2435.89       2333.59        18.95 o
  15   5   3        183.30        116.39         4.45 o
 -15   6   3        620.06        639.50        15.06 o
 -14   6   3       1349.23       1393.84        30.05 o
 -13   6   3        593.06        622.13        13.16 o
 -12   6   3        219.66        231.32         7.04 o
 -11   6   3       4104.11       4109.42        27.93 o
 -10   6   3       2057.00       2075.84        20.85 o
  -9   6   3       3026.21       2849.39        21.92 o
  -8   6   3       7154.56       6925.01        65.72 o
  -7   6   3       5395.42       5457.30        62.39 o
  -6   6   3       1984.55       1872.20        19.24 o
  -5   6   3       5174.83       4995.51        78.96 o
  -4   6   3       9894.60       9552.19       119.69 o
  -3   6   3       1600.09       1656.71        13.10 o
  -2   6   3       7997.05       8262.16        82.47 o
  -1   6   3       3377.61       3089.07        19.74 o
   0   6   3       1018.05        912.31         9.05 o
   1   6   3       6666.52       6948.02        32.53 o
   2   6   3      12128.01      12509.36        68.54 o
   3   6   3        727.54        741.24         7.19 o
   4   6   3         10.76          5.87         1.03 o
   5   6   3       4116.54       3950.11        62.35 o
   6   6   3          8.58         10.80         1.07 o
   7   6   3        764.18        792.92         8.13 o
   8   6   3        553.44        567.64         6.41 o
   9   6   3        570.87        580.06         6.31 o
  10   6   3       1049.17       1044.33         9.45 o
  11   6   3        147.89        165.55         3.90 o
  12   6   3         24.37         36.13         2.59 o
  13   6   3        527.78        513.02         8.11 o
  14   6   3        515.03        532.51        11.38 o
 -15   7   3        490.58        400.01        26.27 o
 -14   7   3         58.59         63.07         3.05 o
 -13   7   3        386.42        405.48         7.60 o
 -12   7   3       1457.26       1474.94        19.44 o
 -11   7   3        179.17        196.32         6.22 o
 -10   7   3          3.78          8.43         1.29 o
  -9   7   3        217.48        201.60         4.57 o
  -8   7   3          6.00         15.25         1.77 o
  -7   7   3         20.55         36.09         1.96 o
  -6   7   3        242.10        249.75         4.02 o
  -5   7   3        121.17        100.17         4.69 o
  -4   7   3        429.28        460.89        10.28 o
  -3   7   3       1420.71       1417.51        39.25 o
  -2   7   3       2940.67       3236.26        24.10 o
  -1   7   3       2425.03       2496.10        22.21 o
   0   7   3       2042.28       1806.70        18.81 o
   1   7   3       4720.60       4439.71        23.83 o
   2   7   3       4361.25       4379.14        37.48 o
   3   7   3       7207.19       6896.47        52.68 o
   4   7   3       3328.35       3021.06        19.86 o
   5   7   3       3882.17       3828.77        22.35 o
   6   7   3       8091.07       8137.43        58.92 o
   7   7   3       2921.19       2996.29        21.14 o
   8   7   3       1383.59       1447.12        12.80 o
   9   7   3       5214.33       5223.81        45.63 o
  10   7   3       5060.10       5115.07        32.79 o
  11   7   3       1163.25       1240.21        12.47 o
  12   7   3       2309.21       2377.80        29.44 o
  13   7   3       1504.55       1550.39        14.08 o
  14   7   3        622.13        497.96        45.37 o
 -14   8   3        145.86        123.29         5.85 o
 -13   8   3        922.07        971.82        11.38 o
 -12   8   3       2833.13       3010.42        25.77 o
 -11   8   3        546.48        542.48        10.05 o
 -10   8   3       2407.46       2456.11        30.06 o
  -9   8   3       3209.29       3203.42        24.91 o
  -8   8   3       1254.89       1233.52        10.36 o
  -7   8   3       4615.40       4635.19        45.69 o
  -6   8   3      12461.84      12497.98       134.10 o
  -5   8   3       2842.37       2718.50        22.71 o
  -4   8   3        365.81        367.22         9.87 o
  -3   8   3       7694.02       7586.90        58.75 o
  -2   8   3       2148.92       1974.89        25.52 o
  -1   8   3       2433.23       2436.32        29.08 o
   0   8   3      12699.52      13544.09       123.64 o
   1   8   3       3021.35       2922.73        25.86 o
   2   8   3         11.27         12.31         0.94 o
   3   8   3       2065.89       2048.94        21.12 o
   4   8   3       3743.07       3593.69        28.80 o
   5   8   3          1.93         14.00         2.81 o
   6   8   3        522.09        518.38         6.05 o
   7   8   3        434.80        469.19         6.29 o
   8   8   3        820.56        780.83        12.87 o
   9   8   3         22.54         27.19         1.74 o
  10   8   3        772.60        764.45        10.61 o
  11   8   3          0.70          4.12         1.17 o
  12   8   3       1219.90       1262.05        14.37 o
  13   8   3        171.08        180.28         5.37 o
  14   8   3        288.71        222.12         4.20 o
 -14   9   3        756.61        753.50        10.99 o
 -13   9   3         37.59         44.20         1.96 o
 -12   9   3         41.49         39.83         2.02 o
 -11   9   3        247.78        231.64         6.31 o
 -10   9   3          0.22          2.76         1.51 o
  -9   9   3         36.53         43.45         2.66 o
  -8   9   3        238.27        249.78         4.82 o
  -7   9   3         87.15         96.41         2.98 o
  -6   9   3        110.29        112.99         4.40 o
  -5   9   3        379.35        413.86         9.37 o
  -4   9   3        472.15        497.27         7.40 o
  -3   9   3       2510.21       2378.03        15.36 o
  -2   9   3        331.21        310.85         5.54 o
  -1   9   3       1236.40       1346.19        13.23 o
   0   9   3       4240.06       4125.52        47.54 o
   1   9   3       1709.66       1658.76        15.65 o
   2   9   3        674.87        688.94         7.93 o
   3   9   3       4336.34       4329.26        37.42 o
   4   9   3       4221.08       4151.53        33.80 o
   5   9   3        259.34        273.23         5.61 o
   6   9   3       6563.01       6496.80        69.28 o
   7   9   3       6340.99       6283.43        62.42 o
   8   9   3       1697.10       1746.52        17.02 o
   9   9   3       1815.74       1888.22        15.90 o
  10   9   3       1517.38       1579.15        13.79 o
  11   9   3        482.48        499.73         6.99 o
  12   9   3       1014.84       1082.91        12.55 o
  13   9   3       3100.93       2925.18        38.99 o
 -14  10   3        339.46        296.04         5.17 o
 -13  10   3        440.05        454.62         9.27 o
 -12  10   3       1445.68       1488.33        17.18 o
 -11  10   3        865.05        861.99        11.66 o
 -10  10   3       1226.27       1270.28        24.35 o
  -9  10   3       1135.32       1141.11        16.77 o
  -8  10   3       1165.71       1175.36        10.72 o
  -7  10   3        460.93        476.09         7.18 o
  -6  10   3       1951.61       1948.81        18.36 o
  -5  10   3       5154.13       5022.94        59.46 o
  -4  10   3       2017.81       2058.98        27.15 o
  -3  10   3       1841.19       1814.95        27.31 o
  -2  10   3       2000.72       2008.92        16.08 o
  -1  10   3       2454.39       2379.24        28.86 o
   0  10   3        510.10        480.75         5.55 o
   1  10   3       1188.14       1123.30        15.74 o
   2  10   3        666.60        662.92        11.10 o
   3  10   3        645.98        646.51         8.11 o
   4  10   3        637.57        610.49         7.25 o
   5  10   3        352.02        355.08         5.82 o
   6  10   3        426.78        465.64         7.13 o
   7  10   3        182.81        200.10         5.61 o
   8  10   3        143.49        129.33         3.94 o
   9  10   3        166.46        162.07         4.59 o
  10  10   3         57.14         55.71         2.43 o
  11  10   3         17.45         25.71         1.79 o
  12  10   3         54.49         69.70         2.33 o
  13  10   3        158.36        115.74         5.19 o
 -13  11   3        349.07        335.82         8.76 o
 -12  11   3          0.94          3.96         0.96 o
 -11  11   3         70.43         67.10         2.84 o
 -10  11   3         33.72         35.21         2.77 o
  -9  11   3         17.49         23.47         3.05 o
  -8  11   3        105.39        105.95         4.45 o
  -7  11   3        711.34        708.46         8.67 o
  -6  11   3        144.21        141.36         4.54 o
  -5  11   3          2.89          9.50         1.11 o
  -4  11   3         82.00         77.04         2.77 o
  -3  11   3        135.63        157.18         3.40 o
  -2  11   3       1122.63       1132.45        11.16 o
  -1  11   3        914.22        891.72         8.14 o
   0  11   3        753.73        783.45         9.32 o
   1  11   3       1129.36       1089.79        10.27 o
   2  11   3       1948.51       1852.56        20.01 o
   3  11   3          5.49         11.45         1.09 o
   4  11   3       1162.83       1129.26        10.54 o
   5  11   3       2716.08       2641.12        43.98 o
   6  11   3          2.43          8.93         1.18 o
   7  11   3        332.39        356.39         6.11 o
   8  11   3       2620.48       2734.70        23.42 o
   9  11   3       1350.95       1377.65        19.58 o
  10  11   3        410.38        424.43         7.52 o
  11  11   3       1538.68       1578.99        13.79 o
  12  11   3        322.97        277.54        15.75 o
 -12  12   3         16.08         15.54         1.33 o
 -11  12   3        826.34        873.87        11.57 o
 -10  12   3        161.35        153.72         6.46 o
  -9  12   3         16.00         19.73         2.29 o
  -8  12   3       1306.19       1358.20        29.02 o
  -7  12   3        717.03        721.48        13.57 o
  -6  12   3        640.81        645.42         8.31 o
  -5  12   3         80.37        111.45         3.73 o
  -4  12   3       3319.98       3369.37        23.88 o
  -3  12   3        116.65        110.04         3.11 o
  -2  12   3        698.99        701.39         8.20 o
  -1  12   3       1441.77       1416.81        14.74 o
   0  12   3          0.63          8.37         1.16 o
   1  12   3         44.24         43.58         2.19 o
   2  12   3        328.67        355.31         6.34 o
   3  12   3        303.94        288.02         4.90 o
   4  12   3         11.33         16.09         1.45 o
   5  12   3        571.98        628.47         8.87 o
   6  12   3        175.70        191.71         5.34 o
   7  12   3          6.49         11.40         1.28 o
   8  12   3        337.42        320.61         5.37 o
   9  12   3        166.16        150.97         3.67 o
  10  12   3        275.55        281.29         4.86 o
  11  12   3        144.23        162.62         4.25 o
  12  12   3        213.98        197.19         6.00 o
 -12  13   3         58.39         43.17         2.83 o
 -11  13   3         40.77         39.01         2.23 o
 -10  13   3          1.58          2.05         0.95 o
  -9  13   3         52.55         58.53         4.32 o
  -8  13   3        120.74        108.37         4.80 o
  -7  13   3         28.41         29.68         2.78 o
  -6  13   3        105.72        121.69         5.46 o
  -5  13   3         87.05         96.74         3.84 o
  -4  13   3        247.00        241.60         6.44 o
  -3  13   3         88.88         85.98         3.49 o
  -2  13   3          1.25          3.62         0.94 o
  -1  13   3        115.67        113.96         3.55 o
   0  13   3         47.24         42.08         2.32 o
   1  13   3         72.61         70.39         2.98 o
   2  13   3        434.47        422.00         7.24 o
   3  13   3         34.48         45.79         2.47 o
   4  13   3          0.63          4.46         1.12 o
   5  13   3        524.83        510.78         7.68 o
   6  13   3         70.34         61.78         2.67 o
   7  13   3          0.90          4.58         0.93 o
   8  13   3        137.75        139.99         3.21 o
   9  13   3          1.80          3.05         0.90 o
  10  13   3         95.83         98.60         2.86 o
  11  13   3        225.44        210.74        11.24 o
 -11  14   3          0.63          3.05         0.71 o
 -10  14   3         27.21         32.87         1.98 o
  -9  14   3        183.15        190.57         7.08 o
  -8  14   3         34.10         37.05         2.33 o
  -7  14   3        184.27        185.86         6.07 o
  -6  14   3          3.02          8.55         1.75 o
  -5  14   3         52.08         64.05         3.91 o
  -4  14   3        407.32        416.55         9.77 o
  -3  14   3          8.23         13.41         3.40 o
  -2  14   3         45.06         51.16         3.03 o
  -1  14   3        447.38        419.26         6.80 o
   0  14   3         18.42         21.28         1.83 o
   1  14   3        176.93        151.74         4.25 o
   2  14   3         26.06         25.69         2.06 o
   3  14   3         38.20         33.50         2.25 o
   4  14   3         45.66         37.71         2.67 o
   5  14   3        395.91        405.05         8.15 o
   6  14   3          2.45          5.78         1.12 o
   7  14   3        690.72        665.34         8.83 o
   8  14   3          2.13          4.17         0.75 o
   9  14   3         59.76         63.06         2.69 o
  10  14   3         51.96         50.95         1.97 o
  -9  15   3        219.59        199.74         3.79 o
  -8  15   3          0.06          1.95         0.97 o
  -7  15   3        258.75        264.59         5.57 o
  -6  15   3        185.51        192.43         5.01 o
  -5  15   3        902.96        885.95        16.13 o
  -4  15   3         29.91         30.19         2.68 o
  -3  15   3          6.72          9.05         2.07 o
  -2  15   3        470.27        476.34         9.75 o
  -1  15   3        268.19        271.25         9.27 o
   0  15   3         68.65         69.31         4.60 o
   1  15   3        483.10        478.85         8.59 o
   2  15   3        277.72        280.77         5.96 o
   3  15   3         36.34         38.99         2.31 o
   4  15   3        983.86       1016.92        12.81 o
   5  15   3       1408.44       1365.87        20.79 o
   6  15   3         10.11          7.86         1.24 o
   7  15   3        200.22        216.59         6.04 o
   8  15   3        137.81        158.48         4.03 o
   9  15   3          2.20          6.39         0.78 o
  -8  16   3        869.29        772.54        10.96 o
  -7  16   3        525.44        540.57         7.65 o
  -6  16   3          2.46          4.77         1.00 o
  -5  16   3       1583.22       1604.83        26.75 o
  -4  16   3       2049.97       2063.00        21.46 o
  -3  16   3        156.93        164.35         4.70 o
  -2  16   3        343.77        333.21         9.64 o
  -1  16   3       1405.26       1491.57        23.27 o
   0  16   3          6.12          7.46         1.28 o
   1  16   3        138.23        139.21         5.07 o
   2  16   3       1243.38       1274.39        23.07 o
   3  16   3         38.78         41.22         2.32 o
   4  16   3          4.70          6.55         1.30 o
   5  16   3        409.80        399.95        11.13 o
   6  16   3         15.83         17.61         3.09 o
   7  16   3         23.18         22.71         1.64 o
   8  16   3         20.54         13.01         1.76 o
  -7  17   3        251.35        195.55        11.15 o
  -6  17   3          5.47          5.59         0.95 o
  -5  17   3        102.35        108.74         6.30 o
  -4  17   3        449.22        484.18         9.10 o
  -3  17   3          0.70          2.51         1.06 o
  -2  17   3         49.80         61.33         3.15 o
  -1  17   3        344.11        327.34         6.16 o
   0  17   3        862.27        876.60        11.65 o
   1  17   3       1176.96       1198.77        13.74 o
   2  17   3        574.10        548.44        12.42 o
   3  17   3        590.38        579.49         8.52 o
   4  17   3        123.56        129.61         4.47 o
   5  17   3        611.82        616.36        13.38 o
   6  17   3        880.25        799.71        13.66 o
  -5  18   3        425.52        337.32         8.00 o
  -4  18   3         19.87         18.38         2.13 o
  -3  18   3        959.02        926.08        15.02 o
  -2  18   3       1082.07       1038.20        10.84 o
  -1  18   3        316.90        295.32         7.28 o
   0  18   3       1789.46       1692.66        15.11 o
   1  18   3       1140.21       1132.71        11.51 o
   2  18   3         98.94         88.73         3.87 o
   3  18   3         76.16         76.23         2.92 o
   4  18   3        511.84        441.38        19.26 o
 -15   0   4         11.30         59.59         4.78 o
 -14   0   4        867.33        930.51        22.41 o
 -13   0   4        969.47        963.16        18.56 o
 -12   0   4        317.87        546.63        28.23 o
 -11   0   4       2167.57       2335.66        31.63 o
 -10   0   4       3257.00       3315.67        28.15 o
  -9   0   4        112.14        215.71        19.49 o
  -8   0   4        275.79        324.61        11.21 o
  -7   0   4        876.92        918.46        18.19 o
  -6   0   4       1138.26       1081.52        32.22 o
  -5   0   4          5.92         90.67        11.38 o
  -4   0   4        146.27        192.17         3.21 o
  -3   0   4        198.16        232.03        17.71 o
  -2   0   4        534.64        527.67         6.13 o
  -1   0   4        277.40        278.43         4.72 o
   0   0   4        104.48         83.14         3.38 o
   1   0   4        421.46        335.58        12.02 o
   2   0   4       6216.70       6390.48        67.77 o
   3   0   4       6856.86       6840.47        63.64 o
   4   0   4       9777.88       9218.27        58.00 o
   5   0   4       6174.24       6182.79        52.26 o
   6   0   4        899.02        761.90        21.60 o
   7   0   4       3538.32       3275.14        27.22 o
   8   0   4       4432.68       4512.77        92.17 o
   9   0   4       1627.38       1660.87        24.13 o
  10   0   4       3316.69       3649.91        47.59 o
  11   0   4       7438.05       8160.81        72.59 o
  12   0   4        776.58        827.53        19.84 o
  13   0   4       2263.05       2431.42        23.84 o
  14   0   4       4765.24       5037.69        42.94 o
  15   0   4        249.70        174.82         5.45 o
 -16   1   4         80.31         27.18         2.72 o
 -15   1   4        730.41        690.12        26.76 o
 -14   1   4        288.15        288.19         7.09 o
 -13   1   4         63.69         76.81         3.01 o
 -12   1   4       1321.79       1285.00        12.22 o
 -11   1   4       1966.19       1973.54        14.78 o
 -10   1   4       3821.88       3779.27        21.44 o
  -9   1   4       4596.05       4417.39        24.34 o
  -8   1   4       1591.65       1555.41        14.67 o
  -7   1   4       4704.01       4597.07        40.70 o
  -6   1   4       2835.67       2613.27        24.72 o
  -5   1   4       6342.26       5950.56       102.66 o
  -4   1   4       8450.79       8547.42        93.80 o
  -3   1   4       7974.48       7872.41        92.84 o
  -2   1   4       6733.54       6514.53        28.52 o
  -1   1   4       6009.04       5882.13        59.63 o
   0   1   4       8573.98       8531.76        61.05 o
   1   1   4       8813.04       8646.53       161.10 o
   2   1   4       9462.25       9380.49        85.59 o
   3   1   4          9.10        242.53        41.22 o
   4   1   4       1823.73       1753.59        16.00 o
   5   1   4       4476.10       4447.57        41.22 o
   6   1   4        809.12        845.23        14.35 o
   7   1   4       1894.80       1891.14        12.10 o
   8   1   4       1366.77       1424.30        11.60 o
  10   1   4         92.66        152.03         8.27 o
  11   1   4        232.08        300.76         9.18 o
  12   1   4         11.95         23.68         2.34 o
  13   1   4         80.63         98.40         3.92 o
  14   1   4        131.73        137.40         3.26 o
  15   1   4        198.45        152.43         5.34 o
 -15   2   4        935.39        948.36        13.93 o
 -14   2   4       1329.89       1316.56        20.27 o
 -13   2   4        652.55        691.40         9.03 o
 -12   2   4        557.86        566.74         8.43 o
 -11   2   4       1005.16       1038.58        11.00 o
 -10   2   4        130.21        247.17        13.03 o
  -8   2   4        804.65        868.08        13.30 o
  -7   2   4         12.62         64.23         3.69 o
  -6   2   4         18.11         59.78         4.21 o
  -5   2   4       2234.93       2350.73        19.20 o
  -4   2   4         32.95         76.95         6.61 o
  -3   2   4       1647.73       1843.31        21.82 o
  -2   2   4        433.71        524.97         8.74 o
  -1   2   4       1958.03       2066.86        15.63 o
   0   2   4       2709.57       2769.25        54.47 o
   1   2   4       2227.00       2215.90        30.00 o
   2   2   4       4599.05       4461.67        22.60 o
   3   2   4       1510.76       1467.93        11.38 o
   4   2   4        211.98        254.04         6.14 o
   5   2   4       3458.10       3284.67        29.08 o
   6   2   4       3001.96       3012.75        24.34 o
   7   2   4       2730.85       2648.49        13.10 o
   8   2   4       6191.31       6081.79        47.60 o
   9   2   4       4796.34       4798.22        52.46 o
  10   2   4       2499.38       2526.98        32.04 o
  11   2   4       1323.43       1438.96        13.96 o
  12   2   4       1047.35       1207.53        13.50 o
  13   2   4       1425.09       1515.77        19.28 o
  14   2   4       1259.16       1201.83        19.43 o
  15   2   4        541.82        323.91         7.86 o
 -15   3   4        178.85        184.08         5.67 o
 -14   3   4         47.91         59.27         3.33 o
 -13   3   4       2739.91       2770.15        30.74 o
 -12   3   4        788.28        851.22        14.49 o
 -11   3   4         13.86         30.87         2.11 o
 -10   3   4       1571.87       1597.20        18.44 o
  -9   3   4       2224.06       2209.79        38.51 o
  -8   3   4       2482.82       2432.32        25.31 o
  -7   3   4       2576.16       2389.35        16.03 o
  -6   3   4       2438.80       2230.43        36.53 o
  -5   3   4        282.71        301.45         6.90 o
  -4   3   4      10185.88      10652.65        72.12 o
  -3   3   4       7304.29       7159.68        40.36 o
  -2   3   4       2884.06       2895.30        23.70 o
  -1   3   4       6583.68       6519.36        46.78 o
   0   3   4       1675.11       1575.27        31.54 o
   1   3   4       1811.53       1714.38        20.30 o
   2   3   4       1306.29       1486.08        19.23 o
   3   3   4      11020.28      11075.10        76.87 o
   4   3   4       1330.90       1369.56        24.70 o
   5   3   4         84.54        138.37         8.58 o
   6   3   4       1579.06       1496.61        14.88 o
   7   3   4        614.74        733.67         6.54 o
   8   3   4        259.68        334.13         4.76 o
   9   3   4        547.67        550.35         6.40 o
  10   3   4        418.29        453.15         6.16 o
  11   3   4       1246.29       1321.21        15.86 o
  13   3   4        160.98        150.28         3.77 o
  14   3   4        263.05        292.16         7.18 o
 -15   4   4       1007.90       1059.96        19.54 o
 -14   4   4         18.06         31.98         2.50 o
 -13   4   4        316.50        341.91         8.26 o
 -12   4   4       1379.42       1385.23        16.12 o
 -11   4   4        148.93        181.68         4.17 o
 -10   4   4         49.03        114.71         9.86 o
  -9   4   4        867.94        886.76        14.67 o
  -8   4   4        386.27        368.57         5.00 o
  -7   4   4       1174.71       1159.22         9.43 o
  -6   4   4       4095.06       4025.62        26.36 o
  -5   4   4        786.38        825.50         9.68 o
  -4   4   4       2925.34       2829.27        26.86 o
  -3   4   4        564.37        758.25        12.00 o
  -2   4   4        843.57        830.17         7.72 o
  -1   4   4       8575.99       8733.17        37.73 o
   0   4   4        387.61        518.30        31.30 o
   1   4   4        127.90        138.51         3.67 o
   2   4   4       5265.64       4987.93        28.26 o
   3   4   4       3059.85       3063.35        38.64 o
   4   4   4         34.44         56.75         3.49 o
   5   4   4       1864.20       1866.39        27.49 o
   6   4   4       1909.16       1981.50        12.88 o
   7   4   4        142.05        176.81         3.59 o
   8   4   4       3529.94       3556.51        31.05 o
   9   4   4       2192.92       2343.86        14.74 o
  10   4   4        586.23        592.95         7.42 o
  11   4   4        627.13        695.82         9.41 o
  12   4   4       2102.55       2248.73        20.77 o
  13   4   4        181.27        200.31         6.77 o
  14   4   4          1.80         18.06         1.64 o
 -15   5   4          6.40          6.65         1.23 o
 -14   5   4        127.00        143.38         4.57 o
 -13   5   4        511.78        534.61        10.48 o
 -12   5   4        112.55        132.36         4.66 o
 -11   5   4        376.44        376.70         7.52 o
 -10   5   4       1376.79       1318.20        10.73 o
  -9   5   4         95.53        109.60         2.83 o
  -8   5   4          7.01         40.07         3.67 o
  -7   5   4        470.76        471.97         5.83 o
  -6   5   4       2884.27       2922.97        30.94 o
  -5   5   4       1250.19       1315.83        13.15 o
  -4   5   4        774.11        730.05         9.41 o
  -3   5   4        426.78        405.52         6.01 o
  -2   5   4       1506.62       1620.72        19.48 o
  -1   5   4       1469.65       1470.14        12.37 o
   0   5   4        969.66       1000.48         8.36 o
   1   5   4       1549.88       1524.50        12.81 o
   2   5   4        188.91        145.49         3.33 o
   3   5   4        334.52        394.26         5.99 o
   4   5   4        210.15        273.26         5.65 o
   5   5   4        171.27        262.06         4.31 o
   6   5   4       1377.98       1345.71         9.69 o
   7   5   4       1210.91       1161.27         9.90 o
   8   5   4         89.05         76.03         2.50 o
   9   5   4        123.53        180.73         4.36 o
  10   5   4        226.19        238.15         5.46 o
  11   5   4          1.35          7.75         1.18 o
  12   5   4         48.79         67.60         3.23 o
  13   5   4         10.31         16.61         1.41 o
  14   5   4         27.27         25.66         2.65 o
 -15   6   4         80.82         85.20         4.49 o
 -14   6   4        423.94        445.59         9.78 o
 -13   6   4         24.22         33.80         2.28 o
 -12   6   4        538.49        528.95         9.72 o
 -11   6   4         59.49         66.17         4.21 o
 -10   6   4         33.18         62.22         4.00 o
  -9   6   4        510.03        503.90         6.07 o
  -8   6   4        271.62        323.68        12.49 o
  -7   6   4       2065.20       2093.01        12.62 o
  -6   6   4        467.35        459.93         6.43 o
  -5   6   4        705.00        817.93        17.06 o
  -4   6   4         69.46         49.68         2.31 o
  -3   6   4        757.04        803.52        16.05 o
  -2   6   4        284.21        260.25         5.18 o
  -1   6   4        720.00        763.70        11.71 o
   0   6   4         29.98         60.16         2.11 o
   1   6   4        909.17        918.40        10.87 o
   2   6   4        401.08        416.86         5.52 o
   3   6   4        153.53        135.71         4.25 o
   4   6   4       3015.61       2854.98        18.18 o
   5   6   4        118.78        135.46         3.46 o
   6   6   4        108.44        201.80         5.84 o
   7   6   4       2822.64       2765.02        19.50 o
   8   6   4        196.98        219.27         4.48 o
   9   6   4        713.98        742.10         8.73 o
  10   6   4        330.12        334.13         6.53 o
  11   6   4        426.08        460.87         7.38 o
  12   6   4        294.77        315.34         5.90 o
  13   6   4        599.34        607.38         8.78 o
  14   6   4        375.25        235.68        17.88 o
 -14   7   4         53.16         57.89         3.58 o
 -13   7   4        606.20        636.26        13.84 o
 -12   7   4         85.51         95.24         3.90 o
 -11   7   4         54.28         73.41         4.26 o
 -10   7   4        580.66        596.69         8.84 o
  -9   7   4        148.42        142.11         4.29 o
  -8   7   4        816.20        816.32        12.30 o
  -7   7   4         54.62         95.08         4.52 o
  -6   7   4       1465.09       1415.03        12.14 o
  -5   7   4       1407.11       1445.25        12.60 o
  -4   7   4         96.79        176.45         5.39 o
  -3   7   4       1226.23       1241.82        18.40 o
  -2   7   4        796.44        847.12        10.45 o
  -1   7   4         59.55        149.01         4.89 o
   0   7   4       1349.83       1389.44        11.46 o
   1   7   4         78.91        144.72         5.80 o
   2   7   4        664.46        671.70         9.11 o
   3   7   4       1944.82       1913.02        13.25 o
   4   7   4        854.26        883.77         7.72 o
   5   7   4        580.13        620.93         7.42 o
   6   7   4       1600.39       1591.00        16.41 o
   7   7   4          2.35         34.58         2.46 o
   8   7   4        144.03        145.74         4.20 o
   9   7   4          0.19         23.97         1.85 o
  10   7   4          1.07          6.33         1.38 o
  11   7   4        287.15        310.99         5.76 o
  12   7   4         18.34         34.70         2.69 o
  13   7   4          2.45          3.59         0.75 o
 -14   8   4        176.66        158.37         8.26 o
 -13   8   4         70.67         79.68         3.38 o
 -12   8   4        451.18        457.27        16.65 o
 -11   8   4        228.06        233.34         6.20 o
 -10   8   4        282.82        315.84         6.99 o
  -9   8   4         10.67         66.77         6.43 o
  -8   8   4         50.77        104.22         6.89 o
  -7   8   4         95.78        130.37         4.37 o
  -6   8   4       2674.34       2717.50        16.35 o
  -5   8   4        349.22        367.84         5.17 o
  -4   8   4        195.57        211.56         4.02 o
  -3   8   4          8.00         20.29         1.28 o
  -2   8   4         64.35         62.01         2.18 o
  -1   8   4        975.00        988.59         8.72 o
   0   8   4        637.73        617.59         7.15 o
   1   8   4        106.26         89.24         2.58 o
   2   8   4         51.00         47.40         1.72 o
   3   8   4        614.77        648.20         6.28 o
   4   8   4         33.00         50.20         2.54 o
   5   8   4        893.93        948.26        13.45 o
   6   8   4        271.97        290.25         5.93 o
   7   8   4       1648.86       1672.47        17.75 o
   8   8   4       2006.03       1966.27        16.60 o
   9   8   4        330.06        362.95         6.29 o
  10   8   4         69.30         85.14         3.18 o
  11   8   4          4.01         22.59         1.79 o
  12   8   4        175.20        205.73         5.31 o
  13   8   4          1.09          4.87         0.76 o
 -14   9   4        190.84        180.85         5.96 o
 -13   9   4          3.48          7.45         1.17 o
 -12   9   4        467.24        487.99         9.03 o
 -11   9   4        463.40        494.50         9.16 o
 -10   9   4         28.94         32.76         2.34 o
  -9   9   4       1464.35       1473.00        20.48 o
  -8   9   4       1477.29       1447.28        17.39 o
  -7   9   4        555.16        593.22         7.94 o
  -6   9   4         91.06        116.15         3.27 o
  -5   9   4       2554.06       2548.85        22.85 o
  -4   9   4        528.90        503.79         6.08 o
  -3   9   4       2252.62       2229.70        16.85 o
  -2   9   4       5180.94       5339.77        47.29 o
  -1   9   4        596.85        583.21         6.89 o
   0   9   4        133.82        124.47         2.43 o
   1   9   4        244.83        431.15        18.70 o
   2   9   4        587.16        647.83        10.72 o
   3   9   4        512.67        546.11         6.80 o
   4   9   4         21.38        120.12         6.63 o
   5   9   4        279.53        286.82         5.62 o
   6   9   4        601.48        626.45        10.35 o
   7   9   4        474.70        552.73         9.23 o
   8   9   4        298.42        355.78         7.86 o
   9   9   4          1.13          5.53         1.23 o
  10   9   4        339.36        373.25         7.44 o
  11   9   4         67.39         86.91         2.88 o
  12   9   4         82.10         96.17         5.34 o
  13   9   4        391.99        305.11         7.66 o
 -13  10   4        126.36        110.68         8.99 o
 -12  10   4         10.90         40.06         4.06 o
 -11  10   4        675.82        725.39        10.46 o
 -10  10   4       1234.70       1320.49        17.40 o
  -9  10   4        546.82        561.16         9.88 o
  -8  10   4          3.50         41.83         6.52 o
  -7  10   4         69.88         66.71         3.23 o
  -6  10   4         15.11         65.87         4.78 o
  -5  10   4        105.42        303.66        19.91 o
  -4  10   4       1402.12       1469.33        13.52 o
  -3  10   4          1.26         15.80         1.43 o
  -2  10   4       1461.12       1499.32        11.51 o
  -1  10   4         22.18         26.49         1.69 o
   0  10   4          1.76          6.16         0.79 o
   1  10   4       2119.22       2062.29        16.43 o
   2  10   4        324.45        337.47         5.00 o
   3  10   4        135.67        204.41         7.34 o
   4  10   4       6725.74       6378.32        86.57 o
   5  10   4       1280.42       1200.35        26.64 o
   6  10   4         10.53         24.91         2.44 o
   7  10   4        900.09        940.92        12.34 o
   8  10   4        786.93        816.71        10.46 o
   9  10   4        847.00        899.95        13.19 o
  10  10   4       1904.08       1929.17        63.90 o
  11  10   4       1579.28       1674.39        39.61 o
  12  10   4        106.80        111.02         3.88 o
 -13  11   4          4.71          9.15         1.36 o
 -12  11   4        401.26        441.34         7.04 o
 -11  11   4       1096.56       1105.77        27.34 o
 -10  11   4        393.10        395.62         6.74 o
  -9  11   4       2042.72       2072.38        21.73 o
  -8  11   4       1824.07       1842.78        18.74 o
  -7  11   4        618.53        618.32        10.68 o
  -6  11   4        717.49        748.64         8.93 o
  -5  11   4       3322.81       3479.68        20.99 o
  -4  11   4       1508.99       1531.22        17.04 o
  -3  11   4       3215.32       3297.90        41.40 o
  -2  11   4       2080.74       2164.80        23.57 o
  -1  11   4       1079.75       1115.99        12.95 o
   0  11   4       4896.51       4668.77        44.47 o
   1  11   4       2070.32       2218.52        19.73 o
   2  11   4       1284.00       1462.23        19.18 o
   3  11   4        573.44        638.02        10.47 o
   4  11   4        636.74        810.89        16.32 o
   5  11   4        682.83        738.21        14.08 o
   6  11   4        923.64        934.76        12.13 o
   7  11   4        259.48        357.18         8.13 o
   8  11   4        164.25        254.71         7.28 o
   9  11   4        141.75        155.17         5.13 o
  10  11   4        265.32        329.48         6.82 o
  11  11   4         18.78         29.20         2.41 o
  12  11   4         37.94         31.44         2.32 o
 -12  12   4       1358.60       1320.00        38.75 o
 -11  12   4        286.51        326.41         9.26 o
 -10  12   4        177.14        238.06        13.43 o
  -9  12   4        422.07        484.20        12.83 o
  -8  12   4        234.49        355.74        10.35 o
  -7  12   4          4.76         61.83         5.54 o
  -6  12   4        228.51        282.55         6.40 o
  -5  12   4        155.39        182.18         5.82 o
  -4  12   4         89.35        188.01        11.18 o
  -3  12   4          0.77         42.13         2.23 o
  -2  12   4        654.56        648.06         9.58 o
  -1  12   4        268.01        312.63         5.55 o
   0  12   4        684.82        761.12         8.72 o
   1  12   4        473.31        477.73         7.05 o
   2  12   4        928.02        874.05        11.15 o
   3  12   4       1947.53       1902.17        34.83 o
   4  12   4       1090.45       1108.22        14.76 o
   5  12   4       1137.53       1172.30        14.81 o
   6  12   4       1203.79       1232.55        13.48 o
   7  12   4       2592.19       2648.30        20.17 o
   8  12   4       1405.05       1475.46        15.41 o
   9  12   4       2291.63       2390.49        21.39 o
  10  12   4       1354.75       1440.18        14.27 o
  11  12   4        754.64        702.31        33.34 o
 -11  13   4        429.03        416.65         7.45 o
 -10  13   4       1516.54       1574.70        31.55 o
  -9  13   4       1431.03       1524.32        16.87 o
  -8  13   4        705.60        751.03        10.34 o
  -7  13   4       2515.17       2605.18        22.30 o
  -6  13   4       3901.70       3969.28        25.84 o
  -5  13   4        810.31        794.47        13.33 o
  -4  13   4       2025.47       2163.72        19.50 o
  -3  13   4       4909.40       5064.64        40.37 o
  -2  13   4       1012.03       1095.28        11.52 o
  -1  13   4       1016.89       1268.54        20.42 o
   0  13   4       3415.71       3510.37        38.70 o
   1  13   4       2500.08       2423.90        23.43 o
   2  13   4       2065.23       2278.94        19.27 o
   3  13   4       3128.42       3340.70        31.20 o
   4  13   4        527.73        591.20        13.27 o
   5  13   4        141.83        341.09        20.77 o
   6  13   4       1016.84       1161.26        13.56 o
   7  13   4         88.08        114.38         3.55 o
   8  13   4        159.31        231.46         5.13 o
   9  13   4        257.48        292.75         5.40 o
  10  13   4         15.00         34.46         1.73 o
 -10  14   4         40.65         57.23        16.87 o
  -9  14   4        478.06        518.28        12.06 o
  -8  14   4         74.10         72.24         2.84 o
  -7  14   4         56.83        138.11         6.00 o
  -6  14   4        307.64        412.82        13.45 o
  -5  14   4         36.52         42.35         2.59 o
  -4  14   4        377.85        522.42        24.00 o
  -2  14   4          7.68         31.68         4.52 o
  -1  14   4        807.66        805.21        11.62 o
   0  14   4        192.24        246.18         6.31 o
   1  14   4        155.76        172.78         6.05 o
   2  14   4       2912.79       2909.26        42.05 o
   3  14   4       2491.06       2404.58        36.39 o
   4  14   4          6.62         15.87         1.44 o
   5  14   4       1644.17       1698.67        19.89 o
   6  14   4       3217.14       3251.53        22.90 o
   7  14   4        296.40        296.55         6.00 o
   8  14   4       1561.20       1592.84        12.34 o
   9  14   4       3111.25       3072.24        61.68 o
  -9  15   4        425.48        309.09       106.28 o
  -8  15   4       1382.13       1129.41        79.55 o
  -7  15   4       1694.85       1705.42        26.15 o
  -6  15   4       1409.86       1453.21        18.31 o
  -5  15   4        697.06        734.47        11.18 o
  -4  15   4       2654.26       2816.12        25.61 o
  -3  15   4       2239.20       2363.56        20.19 o
  -2  15   4        969.41        999.51        14.11 o
  -1  15   4       2306.08       2359.37        28.87 o
   0  15   4       1840.83       2003.55        20.96 o
   1  15   4        581.04        647.91        13.41 o
   2  15   4        928.79       1082.90        17.59 o
   3  15   4       2194.24       2325.60        22.05 o
   4  15   4        454.50        468.73         7.62 o
   5  15   4        687.65        730.42        11.14 o
   6  15   4        554.34        612.41        10.77 o
   7  15   4        109.66        169.70         4.11 o
   8  15   4        207.71        225.79         7.18 o
  -8  16   4         19.69         30.26         2.43 o
  -7  16   4        258.70        232.53        44.42 o
  -6  16   4          5.53         22.79         1.76 o
  -4  16   4        344.92        379.19         7.43 o
  -3  16   4        922.51        890.26        14.45 o
  -2  16   4        502.10        557.90        10.30 o
  -1  16   4         19.42         40.31         2.70 o
   0  16   4        394.86        389.48        10.87 o
   1  16   4        867.25        905.72        14.42 o
   2  16   4         48.28         88.32         3.56 o
   3  16   4        178.83        231.94         4.87 o
   4  16   4       2351.61       2340.08        26.82 o
   5  16   4        332.91        295.37         7.85 o
   6  16   4       1090.96       1024.06        13.81 o
   7  16   4       1053.86        872.96        13.50 o
  -6  17   4        390.80        377.50         8.88 o
  -5  17   4       2408.32       2322.98        37.05 o
  -4  17   4        250.84        242.11         5.05 o
  -3  17   4        305.37        343.65        10.19 o
  -2  17   4       2300.92       2386.98        22.46 o
  -1  17   4        492.88        496.30         8.72 o
   0  17   4         56.51         91.58        15.61 o
   1  17   4        816.54        920.97        51.57 o
   2  17   4        688.11        657.01        13.32 o
   3  17   4         15.55         24.37         1.57 o
   4  17   4        755.49        706.37         9.30 o
   5  17   4       1177.09        973.23        14.80 o
  -3  18   4          3.15          3.61         0.81 o
  -2  18   4         27.72         48.89         3.18 o
  -1  18   4         78.07         76.42         3.42 o
   0  18   4         74.99         75.47         6.86 o
   1  18   4        363.94        339.83        20.77 o
   2  18   4          0.99          2.57         1.18 o
 -15   1   5         28.44         27.47         2.00 o
 -14   1   5         79.45         64.29         3.85 o
 -13   1   5       1227.25       1272.50        12.80 o
 -12   1   5         22.02         26.53         2.09 o
 -11   1   5          4.19         13.78         1.35 o
 -10   1   5        483.24        463.26         6.41 o
  -9   1   5        219.77        260.87         4.76 o
  -8   1   5        889.27        862.99         9.18 o
  -7   1   5        266.61        224.83         4.04 o
  -6   1   5        213.56        221.30         4.57 o
  -5   1   5        359.62        344.65         8.66 o
  -4   1   5        498.65        520.75        12.72 o
  -3   1   5       1412.15       1343.75        20.93 o
  -2   1   5         30.94         27.79         1.63 o
  -1   1   5         78.81         52.96         1.59 o
   0   1   5         66.90         71.83         2.13 o
   1   1   5       1164.67       1162.10        10.52 o
   2   1   5        654.59        590.85        11.39 o
   3   1   5          1.89          2.34         0.91 o
   4   1   5         24.52         25.66         1.89 o
   5   1   5        197.95        203.03         4.48 o
   6   1   5          0.06          5.10         1.15 o
   7   1   5         42.48         54.03         2.38 o
   8   1   5        141.92        180.69         3.92 o
   9   1   5        556.79        581.00         7.95 o
  10   1   5        491.46        453.42         7.99 o
  11   1   5        452.94        517.90         8.02 o
  12   1   5        111.93        137.35         3.69 o
  13   1   5         84.59         92.30         2.49 o
  14   1   5         87.89         62.89        11.22 o
 -15   2   5         70.61         51.04         2.58 o
 -14   2   5        395.91        369.11        13.07 o
 -13   2   5        723.08        720.89        15.13 o
 -12   2   5          6.20         13.37         1.78 o
 -11   2   5         75.00         70.20         2.67 o
 -10   2   5         49.18         60.88         2.54 o
  -9   2   5        298.25        292.45         5.40 o
  -8   2   5        230.86        206.45         4.87 o
  -7   2   5       1490.99       1438.50        11.53 o
  -6   2   5        317.18        347.01         5.37 o
  -5   2   5         46.56         45.49         7.33 o
  -4   2   5       3556.72       3474.78        26.94 o
  -3   2   5       1082.94       1039.35        10.28 o
  -2   2   5       1031.65       1082.78         9.48 o
  -1   2   5       1149.61       1118.21        15.82 o
   0   2   5       1904.50       1792.96        17.79 o
   1   2   5         84.37        109.75         3.30 o
   2   2   5       1799.27       1615.42        35.44 o
   3   2   5       5075.29       5014.59        67.18 o
   4   2   5         39.18         62.16         8.82 o
   5   2   5       1321.80       1323.39        13.00 o
   6   2   5        454.49        460.19         5.77 o
   7   2   5        160.99        186.69         3.84 o
   8   2   5          0.64          5.99         0.91 o
   9   2   5       1012.32        998.99        10.62 o
  10   2   5         58.52         62.45         3.30 o
  11   2   5         26.72         22.96         2.26 o
  12   2   5        196.64        202.73         5.34 o
  13   2   5         34.19         40.71         2.09 o
  14   2   5          0.85          1.40         1.21 o
 -15   3   5        361.25        307.87         6.20 o
 -14   3   5        108.00        112.16         3.91 o
 -13   3   5       1042.25       1079.21        12.52 o
 -12   3   5        180.28        178.88         5.46 o
 -11   3   5          4.04          8.58         1.52 o
 -10   3   5       1101.12       1119.05        10.16 o
  -9   3   5       1159.49       1122.66        10.19 o
  -8   3   5         78.11         77.92         2.33 o
  -7   3   5       2595.07       2503.88        13.52 o
  -6   3   5        418.02        385.92         6.37 o
  -5   3   5        754.23        771.72        10.14 o
  -4   3   5        292.14        266.38         6.05 o
  -3   3   5       1139.88       1150.42        10.69 o
  -2   3   5        178.82        143.92         4.60 o
  -1   3   5        242.77        252.40         4.20 o
   0   3   5          4.40         21.80         1.44 o
   1   3   5        214.43        184.98         4.12 o
   2   3   5          4.64          4.14         0.97 o
   3   3   5         10.04         12.54         1.49 o
   4   3   5        666.91        635.00         8.52 o
   5   3   5       2028.70       2043.81        18.38 o
   6   3   5       1468.76       1494.66        11.45 o
   7   3   5        995.30        924.36        12.11 o
   8   3   5       1370.87       1430.70        12.44 o
   9   3   5        455.36        506.42         8.87 o
  10   3   5        334.96        318.68         6.51 o
  11   3   5       1660.52       1703.96        25.20 o
  12   3   5       1637.24       1617.02        23.16 o
  13   3   5          2.93          5.23         1.37 o
  14   3   5        448.36        308.07         8.33 o
 -15   4   5        107.00         95.70         4.38 o
 -14   4   5         15.73         13.53         1.97 o
 -13   4   5          2.73          7.37         1.51 o
 -12   4   5        335.86        359.02         8.71 o
 -11   4   5        427.96        428.92         7.25 o
 -10   4   5        606.41        592.99         7.65 o
  -9   4   5       1018.84       1028.31         9.56 o
  -8   4   5        801.99        768.29         7.72 o
  -7   4   5        902.19        869.61        11.51 o
  -6   4   5       5496.15       5417.78        47.99 o
  -5   4   5       4547.93       4356.88        30.74 o
  -4   4   5        471.66        421.04         9.33 o
  -3   4   5       2720.73       2642.29        26.24 o
  -2   4   5       5296.71       4928.94        40.07 o
  -1   4   5       3482.42       3231.53        32.49 o
   0   4   5       1710.55       1761.84        16.70 o
   1   4   5       5915.55       5666.36        48.40 o
   2   4   5       4731.21       4607.21        30.08 o
   3   4   5       1440.31       1392.17        14.97 o
   4   4   5       2767.30       2552.29        19.87 o
   5   4   5       1747.17       1720.31        10.94 o
   6   4   5       1633.36       1635.37        11.19 o
   7   4   5        820.89        845.09         8.33 o
   8   4   5        479.83        554.78         7.08 o
   9   4   5        141.74        143.18         3.20 o
  10   4   5        444.40        434.46         7.76 o
  11   4   5        291.85        283.66         5.85 o
  12   4   5          2.87          7.41         1.26 o
  13   4   5         78.19         81.96         3.76 o
  14   4   5         39.53         15.04         1.73 o
 -15   5   5        837.53        694.11        11.28 o
 -14   5   5       1442.86       1415.91        13.63 o
 -13   5   5         10.65         16.09         1.38 o
 -12   5   5        638.94        647.70        10.12 o
 -11   5   5       2703.95       2714.65        23.46 o
 -10   5   5        628.15        650.75         7.47 o
  -9   5   5        171.03        162.50         3.54 o
  -8   5   5       6219.83       6182.43        38.96 o
  -7   5   5        539.75        549.82         5.79 o
  -6   5   5        377.83        388.93         5.06 o
  -5   5   5       2460.25       2335.72        21.97 o
  -4   5   5        185.87        179.57         4.15 o
  -3   5   5       2715.44       2754.05        44.69 o
  -2   5   5        458.47        479.69         8.75 o
  -1   5   5       1619.63       1490.92        15.81 o
   0   5   5       1619.91       1648.65        27.37 o
   1   5   5         12.40         21.20         1.95 o
   2   5   5        378.22        378.01         7.28 o
   3   5   5       7463.35       7506.24        48.77 o
   4   5   5       3540.67       3504.14        50.18 o
   5   5   5          3.47         10.77         1.99 o
   6   5   5       4628.95       4596.44        28.07 o
   7   5   5       3062.40       3232.27        46.71 o
   8   5   5          5.70         12.43         1.34 o
   9   5   5       1763.89       1789.26        14.77 o
  10   5   5       3704.93       3930.29        33.11 o
  11   5   5        165.64        166.46         4.43 o
  12   5   5       1064.27       1109.92        21.02 o
  13   5   5       5244.42       4296.45        44.58 o
 -14   6   5         69.11         83.20         3.04 o
 -13   6   5         43.47         41.15         2.03 o
 -12   6   5       1256.42       1251.56        16.52 o
 -11   6   5        240.50        255.82         5.42 o
 -10   6   5         10.07         10.91         1.78 o
  -9   6   5        586.72        591.19         7.28 o
  -8   6   5       6990.81       6880.61        27.55 o
  -7   6   5       4000.40       4000.90        33.77 o
  -6   6   5       2583.89       2515.39        15.07 o
  -5   6   5       4382.44       4179.08        21.87 o
  -4   6   5       1171.18       1143.59        10.07 o
  -3   6   5       3564.76       3428.55        23.43 o
  -2   6   5       5690.92       5293.92        36.98 o
  -1   6   5       6199.93       6252.70        43.27 o
   0   6   5       3290.22       3215.18        45.70 o
   1   6   5       6591.93       6205.31        55.89 o
   2   6   5       1711.28       1603.43        12.46 o
   3   6   5       3230.80       3199.41        18.00 o
   4   6   5      15469.65      15422.15       107.88 o
   5   6   5       1332.78       1326.65        13.43 o
   6   6   5         14.34         20.88         1.43 o
   7   6   5        813.10        764.62        11.71 o
   8   6   5       1893.10       1966.16        15.74 o
   9   6   5        218.91        234.75         5.37 o
  10   6   5       1435.71       1420.16        13.27 o
  11   6   5        643.20        656.78        12.53 o
  12   6   5        122.33        122.93         4.70 o
  13   6   5         50.68         38.37         2.07 o
 -14   7   5        551.10        492.42         8.42 o
 -13   7   5       1293.34       1285.47        21.16 o
 -12   7   5        164.47        173.38         4.38 o
 -11   7   5         73.05         75.21         3.28 o
 -10   7   5       2180.16       2214.65        18.72 o
  -9   7   5       3446.53       3516.67        32.61 o
  -8   7   5       1536.82       1504.17        11.57 o
  -7   7   5        313.24        311.59         4.81 o
  -6   7   5        419.01        410.84         8.64 o
  -5   7   5          1.10          5.51         1.01 o
  -4   7   5        152.35        164.39         3.38 o
  -3   7   5        240.92        211.68         4.01 o
  -2   7   5         92.76         98.61         2.60 o
  -1   7   5        173.78        136.43         2.70 o
   0   7   5          0.18          6.56         0.84 o
   1   7   5        159.11        177.42         3.24 o
   2   7   5        682.83        714.33         7.19 o
   3   7   5        119.00        113.98         3.56 o
   4   7   5       1581.43       1600.01        13.91 o
   5   7   5       7839.33       7702.84        62.38 o
   6   7   5       2577.83       2492.96        20.14 o
   7   7   5        556.16        565.10         8.19 o
   8   7   5       1512.90       1602.87        12.92 o
   9   7   5       1749.01       1840.54        17.41 o
  10   7   5        831.25        860.61        11.65 o
  11   7   5       2211.27       2225.94        53.28 o
  12   7   5       1315.05       1318.86        58.41 o
 -13   8   5        585.62        610.23        13.50 o
 -12   8   5          0.64          4.56         1.02 o
 -11   8   5        843.27        879.02        10.55 o
 -10   8   5       1371.40       1421.85        17.25 o
  -9   8   5        222.15        231.11         5.95 o
  -8   8   5        856.09        869.04        10.76 o
  -7   8   5       4489.78       4492.07        50.82 o
  -6   8   5       1608.63       1562.88        14.18 o
  -5   8   5       2872.48       2785.80        33.74 o
  -4   8   5       7791.86       7750.65        33.60 o
  -3   8   5       1648.78       1585.18        10.53 o
  -2   8   5       1686.42       1621.38         9.91 o
  -1   8   5       3314.87       3288.40        18.40 o
   0   8   5       3847.83       3563.17        38.70 o
   1   8   5       2939.16       2807.32        33.14 o
   2   8   5       6403.85       6498.81        43.67 o
   3   8   5       4713.15       4722.76        24.25 o
   4   8   5        975.46        951.57        10.95 o
   5   8   5       2668.91       2713.76        20.12 o
   6   8   5       1940.79       1929.58        18.49 o
   7   8   5        931.34        928.22        11.26 o
   8   8   5        244.85        239.57         5.33 o
   9   8   5       1054.67       1115.06        12.02 o
  10   8   5        269.05        275.47         5.42 o
  11   8   5          0.30          1.88         1.79 o
  12   8   5        980.69        805.42        19.08 o
 -13   9   5       1614.63       1458.81        44.62 o
 -12   9   5       1584.80       1593.35        19.82 o
 -11   9   5        742.60        726.89        10.37 o
 -10   9   5        175.22        166.14         4.61 o
  -9   9   5        191.73        200.17         5.38 o
  -8   9   5          2.60          6.69         1.41 o
  -7   9   5        802.29        837.84        13.90 o
  -6   9   5        706.71        697.10         9.49 o
  -5   9   5          0.26          3.18         0.90 o
  -4   9   5        235.26        229.09         4.53 o
  -3   9   5       1092.79       1066.75         8.63 o
  -2   9   5         23.18         45.22         5.00 o
  -1   9   5        227.31        210.26         3.48 o
   0   9   5         65.55         84.90         2.24 o
   1   9   5       1080.50       1130.99         8.85 o
   2   9   5       2073.11       2013.34        14.42 o
   3   9   5        190.45        175.08         4.28 o
   4   9   5        228.60        229.68         5.41 o
   5   9   5       1028.12       1049.68        15.57 o
   6   9   5         14.67         27.14         3.24 o
   7   9   5       1059.53       1098.58        14.66 o
   8   9   5       3283.00       3352.79        26.32 o
   9   9   5        870.43        921.96        17.58 o
  10   9   5        937.90        939.03        15.15 o
  11   9   5       2977.08       3265.26        36.78 o
  12   9   5       1061.62       1022.78        16.52 o
 -12  10   5        229.46        210.94         4.55 o
 -11  10   5        476.42        466.35         9.34 o
 -10  10   5        558.48        539.22        10.44 o
  -9  10   5       1168.55       1219.87        16.58 o
  -8  10   5        506.15        522.60        13.11 o
  -7  10   5        473.34        497.19         7.63 o
  -6  10   5       1316.07       1311.05        12.45 o
  -5  10   5        693.68        709.55         8.13 o
  -4  10   5       1269.55       1268.21        11.73 o
  -3  10   5       2154.24       2074.69        18.61 o
  -2  10   5       4589.54       4483.08        33.99 o
  -1  10   5       2095.46       2100.43        16.01 o
   0  10   5       1640.41       1684.78        13.52 o
   1  10   5       1297.95       1296.91        13.26 o
   2  10   5       1321.76       1280.45        12.65 o
   3  10   5       1072.28       1040.35        11.48 o
   4  10   5        685.97        661.31         9.22 o
   5  10   5       1292.29       1272.90        14.22 o
   6  10   5        990.93       1042.43        13.96 o
   7  10   5       1506.74       1569.09        18.95 o
   8  10   5        302.98        311.29        10.76 o
   9  10   5        292.64        316.08         7.62 o
  10  10   5        437.55        473.14         7.92 o
  11  10   5         92.35         91.06         2.85 o
 -12  11   5          0.93          4.34         1.40 o
 -11  11   5        150.04        156.50         4.77 o
 -10  11   5        170.54        177.36         5.37 o
  -9  11   5         50.62         49.62         4.56 o
  -8  11   5        137.80        144.01         5.63 o
  -7  11   5        333.66        325.71         6.39 o
  -6  11   5          0.24          2.91         1.08 o
  -5  11   5        323.09        334.81         5.42 o
  -4  11   5          4.40          8.73         1.31 o
  -3  11   5         41.16         47.83         2.11 o
  -2  11   5          2.84          4.54         0.91 o
  -1  11   5        139.76        145.81         3.50 o
   0  11   5        289.20        257.77         4.09 o
   1  11   5          0.28          3.46         0.98 o
   2  11   5        149.71        145.93         4.18 o
   3  11   5        838.91        882.60        11.73 o
   4  11   5         41.62         44.42         2.39 o
   5  11   5         57.18         68.45         3.12 o
   6  11   5       1358.14       1371.15        14.42 o
   7  11   5        476.69        468.36        10.70 o
   8  11   5         72.34         75.28         9.43 o
   9  11   5        394.74        400.58        12.51 o
  10  11   5       1106.44       1144.20        14.54 o
  11  11   5         25.38         34.08         2.54 o
 -11  12   5         75.82         79.76         4.71 o
 -10  12   5        156.73        130.75         7.74 o
  -9  12   5        724.12        701.76        12.57 o
  -8  12   5        200.14        199.57         5.33 o
  -7  12   5         25.68         37.16         2.41 o
  -6  12   5        363.96        380.60         8.96 o
  -5  12   5        309.98        317.36         8.38 o
  -4  12   5         64.81         70.53         3.08 o
  -3  12   5        889.96        945.93        11.61 o
  -2  12   5        319.72        340.53         6.26 o
  -1  12   5        796.91        691.06         8.22 o
   0  12   5        554.62        518.04         7.07 o
   1  12   5        327.59        328.81         6.01 o
   2  12   5         50.45         59.76         2.69 o
   3  12   5         38.11         44.80         2.56 o
   4  12   5        357.93        376.54         7.96 o
   5  12   5        129.29        130.48         4.12 o
   6  12   5        322.74        320.87         6.86 o
   7  12   5        284.98        285.64         7.16 o
   8  12   5        717.02        732.99         9.38 o
   9  12   5         52.59         56.04         2.20 o
  10  12   5          1.13          2.28         1.07 o
 -10  13   5          6.00          9.76         1.35 o
  -9  13   5        138.18        129.18         6.73 o
  -8  13   5         17.99         25.40         1.76 o
  -7  13   5        200.27        192.77         6.32 o
  -6  13   5         62.67         62.08         2.99 o
  -5  13   5        302.54        306.66         8.11 o
  -4  13   5         54.14         49.91         2.82 o
  -3  13   5        486.39        491.41        10.16 o
  -2  13   5          8.41         14.03         1.75 o
  -1  13   5        264.78        225.45         5.31 o
   0  13   5        313.81        321.27         6.34 o
   1  13   5          8.98         10.01         1.36 o
   2  13   5          0.43          4.39         1.09 o
   3  13   5        360.06        340.38         7.01 o
   4  13   5        122.04        116.05         3.71 o
   5  13   5        529.53        498.68         8.21 o
   6  13   5          3.28          4.00         1.46 o
   7  13   5         79.48         81.27         2.97 o
   8  13   5          0.57          2.42         0.74 o
   9  13   5         42.57         43.76         1.68 o
  -9  14   5         31.45         33.53         4.23 o
  -8  14   5        177.76        166.59         5.70 o
  -7  14   5         12.57         13.51         1.29 o
  -6  14   5         50.37         63.09         2.36 o
  -5  14   5         12.86         17.00         1.81 o
  -4  14   5         30.82         35.61         2.34 o
  -3  14   5          9.65         10.21         1.69 o
  -2  14   5        212.32        216.26         6.39 o
  -1  14   5         24.18         24.83         1.81 o
   0  14   5          0.54          3.28         0.99 o
   1  14   5         24.51         33.22         2.09 o
   2  14   5         20.68         21.02         2.12 o
   3  14   5         21.03         19.12         1.58 o
   4  14   5        159.43        157.22         3.88 o
   5  14   5         30.66         34.16         1.99 o
   6  14   5         65.93         68.99         2.56 o
   7  14   5        122.27        113.97         3.36 o
   8  14   5          0.35          4.23         1.40 o
  -8  15   5        810.91        771.53        14.07 o
  -7  15   5         43.40         47.68         2.58 o
  -6  15   5        350.82        353.62         7.71 o
  -5  15   5        737.12        726.88        12.60 o
  -4  15   5        114.19        126.76         5.49 o
  -3  15   5        161.51        180.09         5.54 o
  -2  15   5        296.57        295.65         7.16 o
  -1  15   5        107.91        115.82         7.19 o
   0  15   5        778.65        757.97        14.25 o
   1  15   5         11.17         12.85         1.35 o
   2  15   5        991.08        980.24        11.22 o
   3  15   5        842.72        857.59         9.09 o
   4  15   5        365.76        344.93         6.39 o
   5  15   5         49.16         51.94         3.14 o
   6  15   5        647.29        677.56        21.12 o
   7  15   5        254.60        217.60         6.81 o
  -6  16   5       1076.86       1007.56        36.46 o
  -5  16   5        688.34        688.24        29.77 o
  -4  16   5        306.75        330.98         7.57 o
  -3  16   5        251.56        240.57         5.43 o
  -2  16   5       1997.39       1976.46        22.78 o
  -1  16   5        385.11        382.06         7.28 o
   0  16   5         37.59         44.64         5.68 o
   1  16   5        976.39       1039.44        21.87 o
   2  16   5        223.78        240.61         5.23 o
   3  16   5         37.98         36.51         2.47 o
   4  16   5        985.62        933.14        35.79 o
   5  16   5        286.49        281.95         7.64 o
  -4  17   5         34.73         33.48         1.89 o
  -3  17   5          5.29          5.73         1.09 o
  -2  17   5         39.20         37.36         3.20 o
  -1  17   5         28.81         29.94         2.02 o
   0  17   5          6.84          9.19         1.09 o
   1  17   5         19.23         21.83         1.47 o
   2  17   5        100.96         74.73         3.71 o
   3  17   5        291.52        258.98         6.78 o
 -13   0   6       1196.84       1115.43        16.35 o
 -12   0   6       4442.95       4328.25       125.22 o
 -11   0   6        794.73        816.14        23.43 o
 -10   0   6          4.68         25.76         3.91 o
  -9   0   6       1976.86       1917.21        18.47 o
  -8   0   6       1039.61       1053.35        15.14 o
  -7   0   6       1320.10       1282.24        18.74 o
  -6   0   6       8851.84       8519.67        56.88 o
  -5   0   6        463.33        488.91        14.13 o
  -4   0   6         61.15         63.50         2.31 o
  -3   0   6        751.86        708.54        10.13 o
  -2   0   6        358.54        304.63         9.07 o
  -1   0   6         33.83         40.83         3.44 o
   0   0   6        324.57        334.71         7.31 o
   1   0   6         32.35         61.26         4.61 o
   2   0   6       2009.87       2027.66        42.11 o
   3   0   6         45.00         42.81         2.40 o
   4   0   6        404.37        364.32         7.07 o
   5   0   6        237.31        257.05         6.04 o
   6   0   6       1965.29       2093.24        25.15 o
   7   0   6       1459.70       1317.42        17.00 o
   8   0   6       2790.29       2478.00        27.94 o
   9   0   6       2213.11       2430.54        27.83 o
  10   0   6         50.11         89.71         3.99 o
  11   0   6        437.42        434.90        10.92 o
  12   0   6       3405.31       3152.33       376.44 o
  13   0   6       1074.72        831.15        14.81 o
 -14   1   6         94.52         75.20         4.41 o
 -13   1   6          0.91          6.49         2.20 o
 -12   1   6        381.09        390.32         6.74 o
 -11   1   6         95.83         87.33         3.48 o
 -10   1   6        297.69        287.84         5.59 o
  -9   1   6       1839.89       1861.86        15.36 o
  -8   1   6        626.98        623.34         7.55 o
  -7   1   6        246.24        203.40         4.45 o
  -6   1   6       4102.62       3930.33        36.49 o
  -5   1   6       1470.55       1500.38        10.20 o
  -4   1   6       2578.27       2522.11        20.21 o
  -3   1   6       6671.70       6319.59        42.99 o
  -2   1   6       2818.09       2823.57        41.36 o
  -1   1   6       2772.62       2619.17        18.51 o
   0   1   6       8730.04       8326.72        44.65 o
   1   1   6       5712.77       5541.44        40.87 o
   2   1   6       1682.47       1634.74        18.48 o
   3   1   6       6873.67       6679.67        55.39 o
   4   1   6       2512.45       2398.59        15.51 o
   5   1   6       1800.59       1708.71        11.88 o
   6   1   6       4204.35       4002.21        36.92 o
   7   1   6       3371.10       3202.14        26.55 o
   8   1   6       1781.29       1836.58        16.58 o
   9   1   6        538.59        601.21         8.48 o
  10   1   6       1174.35       1211.64        11.19 o
  11   1   6        327.08        322.42         5.03 o
  12   1   6        342.23        301.37        27.07 o
  13   1   6        206.25        152.80         6.18 o
 -14   2   6        521.13        483.79        11.66 o
 -13   2   6        675.70        681.11        10.34 o
 -12   2   6       1397.99       1424.70        14.84 o
 -11   2   6        894.35        884.80        10.23 o
 -10   2   6       1499.75       1462.51        14.02 o
  -9   2   6       2250.47       2194.54        22.58 o
  -8   2   6        409.79        394.99         7.26 o
  -7   2   6        555.19        537.95         6.99 o
  -6   2   6       1390.57       1369.59        11.91 o
  -5   2   6       1584.23       1518.08        10.35 o
  -4   2   6        742.00        703.37         7.00 o
  -3   2   6        141.85        148.32         3.78 o
  -2   2   6        590.25        607.89         6.68 o
  -1   2   6        820.86        836.86        11.03 o
   0   2   6         22.61         29.81         2.15 o
   1   2   6         43.21         63.92         2.86 o
   2   2   6        259.27        234.64         4.62 o
   3   2   6        427.01        407.83         6.01 o
   4   2   6       1301.00       1268.57        11.19 o
   5   2   6         99.83         87.22         2.52 o
   6   2   6        567.91        542.91         6.43 o
   7   2   6        997.74       1047.33        10.76 o
   8   2   6        406.47        429.48         6.95 o
   9   2   6        939.33        969.83        14.33 o
  10   2   6       1825.74       1853.16        16.72 o
  11   2   6        964.38        993.44        16.46 o
  12   2   6        634.85        667.75        41.68 o
  13   2   6       1217.00        967.45        16.97 o
 -14   3   6        228.34        229.85         4.71 o
 -13   3   6          6.02          7.02         1.36 o
 -12   3   6         45.84         41.34         2.06 o
 -11   3   6       1032.49       1065.76        10.32 o
 -10   3   6        455.71        464.78         7.03 o
  -9   3   6         16.10         21.40         1.58 o
  -8   3   6        462.95        457.57         6.36 o
  -7   3   6       1451.82       1402.33        21.95 o
  -6   3   6        167.85        141.80         3.20 o
  -5   3   6       2257.89       2166.15        20.17 o
  -4   3   6       3090.91       3049.20        18.55 o
  -3   3   6        883.85        908.66        10.90 o
  -2   3   6       1623.86       1552.83        13.16 o
  -1   3   6       7284.59       7000.62        38.99 o
   0   3   6       3236.37       3130.12        21.62 o
   1   3   6        388.20        327.61         4.58 o
   2   3   6       4813.34       4550.39        30.93 o
   3   3   6        454.98        479.97         6.28 o
   4   3   6       1621.03       1603.78        16.98 o
   5   3   6       6991.35       6858.68        47.47 o
   6   3   6       2090.54       2169.20        18.53 o
   7   3   6         71.43         68.78         2.79 o
   8   3   6       1964.90       1886.41        29.64 o
   9   3   6       1575.98       1632.18        17.90 o
  10   3   6         22.91         21.42         1.95 o
  11   3   6       1904.06       2024.34        24.05 o
  12   3   6        352.39        294.17         6.68 o
  13   3   6         96.21         82.67         4.41 o
 -14   4   6       1140.39       1083.22        10.42 o
 -13   4   6        862.26        836.56        11.28 o
 -12   4   6        246.41        245.51         5.62 o
 -11   4   6        371.12        384.54         5.94 o
 -10   4   6       1587.88       1634.89        13.53 o
  -9   4   6         13.73         19.69         1.87 o
  -8   4   6          1.88          5.26         0.92 o
  -7   4   6       2971.73       2880.54        23.46 o
  -6   4   6         24.51         27.53         1.51 o
  -5   4   6         19.82         24.07         1.32 o
  -4   4   6       3353.55       3336.47        20.27 o
  -3   4   6       2161.09       2093.94        15.74 o
  -2   4   6        187.83        197.74         3.51 o
  -1   4   6        193.76        171.89         3.61 o
   0   4   6         43.88         39.33         1.66 o
   1   4   6       1819.48       1741.57        13.71 o
   2   4   6        152.68        146.83         3.34 o
   3   4   6          9.56         15.48         1.83 o
   4   4   6         44.54         63.28         3.17 o
   5   4   6          2.69          9.03         1.03 o
   6   4   6        115.07        123.19         3.38 o
   7   4   6        385.53        374.91         6.08 o
   8   4   6       1175.32       1191.93        22.52 o
   9   4   6        340.57        315.86         8.00 o
  10   4   6        569.01        649.25        16.80 o
  11   4   6       2034.69       2192.51        25.51 o
  12   4   6        173.01        165.66         8.17 o
  13   4   6          5.55          3.79         1.18 o
 -14   5   6         32.34         26.43         2.50 o
 -13   5   6         84.70         81.57         2.79 o
 -12   5   6         14.71         14.02         1.38 o
 -11   5   6        384.84        393.04         8.69 o
 -10   5   6        652.76        647.01         9.08 o
  -9   5   6        325.45        341.90         6.45 o
  -8   5   6          2.97         10.46         1.55 o
  -7   5   6        129.45        128.02         3.31 o
  -6   5   6        216.20        258.11         4.56 o
  -5   5   6        425.65        437.04         5.75 o
  -4   5   6        697.03        615.28         7.27 o
  -3   5   6        647.12        674.68         7.31 o
  -2   5   6        591.65        618.80         7.10 o
  -1   5   6       1075.12       1007.56        12.68 o
   0   5   6        192.84        210.68         4.28 o
   1   5   6        530.72        541.36         6.95 o
   2   5   6       3887.77       3716.81        40.44 o
   3   5   6        146.43        130.38         3.52 o
   4   5   6        209.37        209.51         4.22 o
   5   5   6       1038.72        978.57        11.95 o
   6   5   6       1470.52       1452.97        28.09 o
   7   5   6        190.76        208.51         4.51 o
   8   5   6        346.27        346.86         7.10 o
   9   5   6        548.22        556.89        12.30 o
  10   5   6         80.25         84.07         5.53 o
  11   5   6         76.38         68.47         4.10 o
  12   5   6          3.24          3.30         1.97 o
 -14   6   6        141.82        110.65         4.12 o
 -13   6   6        168.11        145.46         3.87 o
 -12   6   6        287.84        289.19         5.11 o
 -11   6   6        180.86        197.13         4.36 o
 -10   6   6         65.15         62.25         2.73 o
  -9   6   6         70.45         70.72         2.76 o
  -8   6   6        551.08        523.56         6.59 o
  -7   6   6         18.97         23.69         2.71 o
  -6   6   6         95.81         98.75         3.35 o
  -5   6   6        163.25        171.08         4.11 o
  -4   6   6        258.67        249.96         4.66 o
  -3   6   6        437.44        427.65         5.85 o
  -2   6   6        231.36        205.29         4.34 o
  -1   6   6          0.77          4.14         1.21 o
   0   6   6         97.10         95.75         2.52 o
   1   6   6       2594.92       2618.02        22.12 o
   2   6   6         31.02         33.50         1.74 o
   3   6   6       1777.20       1757.39        13.50 o
   4   6   6        192.45        202.86         4.35 o
   5   6   6          1.92          5.75         0.98 o
   6   6   6       1483.33       1503.51        15.98 o
   7   6   6          6.37          8.23         1.52 o
   8   6   6        261.66        261.73         7.59 o
   9   6   6        398.19        397.49         8.86 o
  10   6   6         55.59         63.10         3.79 o
  11   6   6        121.83        132.75         7.28 o
  12   6   6        312.21        216.44        52.62 o
 -13   7   6        341.13        290.02        11.46 o
 -12   7   6        240.32        237.36         4.83 o
 -11   7   6        689.50        724.27         8.00 o
 -10   7   6        421.90        386.92         7.00 o
  -9   7   6        346.54        359.70         6.42 o
  -8   7   6         27.62         34.80         2.19 o
  -7   7   6         12.86         16.68         1.52 o
  -6   7   6       1846.12       1786.14        17.03 o
  -5   7   6        818.74        854.98         8.45 o
  -4   7   6        863.40        805.91         8.29 o
  -3   7   6        549.51        541.08         7.31 o
  -2   7   6          6.71         16.00         1.41 o
  -1   7   6        786.97        710.37         6.99 o
   0   7   6        272.60        285.81         4.73 o
   1   7   6        223.15        214.30         4.82 o
   2   7   6       2121.28       2105.68        15.54 o
   3   7   6        799.29        793.84         7.83 o
   4   7   6        928.68        928.78        11.18 o
   5   7   6        498.66        482.23         7.93 o
   6   7   6        725.71        751.71         9.17 o
   7   7   6        139.14        136.94         4.49 o
   8   7   6          2.94          7.72         1.31 o
   9   7   6        465.44        506.90        13.04 o
  10   7   6        623.68        631.02        18.69 o
  11   7   6          3.78          7.53         1.53 o
  12   7   6         62.73         21.14         5.98 o
 -12   8   6        444.76        409.60        12.07 o
 -11   8   6       1236.08       1190.38        14.66 o
 -10   8   6         64.98         66.56         3.65 o
  -9   8   6        263.98        260.88         5.23 o
  -8   8   6        134.95        135.04         3.92 o
  -7   8   6        273.31        259.02         6.00 o
  -6   8   6         15.64         22.18         1.83 o
  -5   8   6        348.88        367.06         7.88 o
  -4   8   6        206.57        210.99         4.60 o
  -3   8   6        291.72        310.16         4.94 o
  -2   8   6          0.08          2.29         0.73 o
  -1   8   6          7.91         14.53         1.11 o
   0   8   6        308.44        311.23         4.96 o
   1   8   6         21.02         23.64         1.41 o
   2   8   6        472.31        458.10         5.83 o
   3   8   6        397.53        367.89         5.82 o
   4   8   6          6.39         16.13         2.20 o
   5   8   6         40.43         39.46         2.33 o
   6   8   6        252.25        250.21         6.05 o
   7   8   6        373.17        367.97         7.12 o
   8   8   6        198.36        212.42         5.10 o
   9   8   6         42.91         38.06         2.36 o
  10   8   6        483.50        500.00        12.66 o
  11   8   6        313.95        207.49        46.63 o
 -12   9   6          5.81          7.49         1.19 o
 -11   9   6          2.10          6.60         0.94 o
 -10   9   6        703.64        678.12         8.34 o
  -9   9   6        372.50        391.67         6.79 o
  -8   9   6        450.37        431.11         8.88 o
  -7   9   6        312.32        303.34         7.01 o
  -6   9   6        843.13        881.09        11.49 o
  -5   9   6         10.82         11.53         1.55 o
  -4   9   6         41.21         43.82         2.00 o
  -3   9   6       1015.67       1006.32         8.43 o
  -2   9   6       1220.78       1157.53        10.73 o
  -1   9   6        547.27        531.39         6.18 o
   0   9   6       2061.19       2127.00        13.85 o
   1   9   6       1915.99       1937.31        16.99 o
   2   9   6         30.90         35.86         2.38 o
   3   9   6          7.80         10.32         1.34 o
   4   9   6        503.98        509.42         9.76 o
   5   9   6        529.86        544.57         9.57 o
   6   9   6        610.93        614.77         9.26 o
   7   9   6       1319.90       1322.41        13.38 o
   8   9   6        101.62        106.08         3.40 o
   9   9   6         34.30         44.54         2.52 o
  10   9   6        580.13        592.73        11.49 o
  11   9   6         38.88         35.94         1.94 o
 -12  10   6        751.26        648.17        11.89 o
 -11  10   6        191.01        191.98         4.53 o
 -10  10   6         11.03         13.26         1.37 o
  -9  10   6        423.12        460.65         7.64 o
  -8  10   6        564.32        586.23        12.91 o
  -7  10   6          6.86         10.29         1.69 o
  -6  10   6       2464.55       2533.75        30.99 o
  -5  10   6       1587.38       1602.61        17.94 o
  -4  10   6         93.69        105.68         2.85 o
  -3  10   6        481.45        464.58         6.18 o
  -2  10   6       1272.19       1169.43        10.09 o
  -1  10   6        346.25        362.96         5.45 o
   0  10   6        216.39        195.74         4.31 o
   1  10   6        249.33        286.32         5.65 o
   2  10   6        639.44        657.35         8.13 o
   3  10   6          1.39          4.91         1.37 o
   4  10   6        977.83        977.14        13.15 o
   5  10   6        436.46        439.03         8.41 o
   6  10   6        790.57        781.12        10.78 o
   7  10   6        271.97        288.32         7.14 o
   8  10   6        602.20        590.70         7.35 o
   9  10   6        654.27        720.01         9.70 o
  10  10   6        201.28        185.91        18.19 o
 -11  11   6         89.06         86.23         8.11 o
 -10  11   6        389.97        392.08         6.85 o
  -9  11   6        445.03        450.60        10.10 o
  -8  11   6        199.38        199.00         5.07 o
  -7  11   6        394.87        415.86         7.86 o
  -6  11   6        536.85        563.04         9.58 o
  -5  11   6        199.56        181.43         4.86 o
  -4  11   6       2173.76       2207.01        23.31 o
  -3  11   6       1712.66       1796.80        16.85 o
  -2  11   6        886.06        931.59         9.24 o
  -1  11   6       1656.39       1650.92        13.98 o
   0  11   6       1585.04       1583.41        14.87 o
   1  11   6       2031.96       1923.52        18.73 o
   2  11   6        773.40        735.50        14.69 o
   3  11   6       2327.70       2329.18        25.69 o
   4  11   6       1418.32       1388.16        15.52 o
   5  11   6        606.70        605.63         8.37 o
   6  11   6        676.20        716.77         8.68 o
   7  11   6       1585.13       1606.25        19.10 o
   8  11   6        984.43       1016.73        11.77 o
   9  11   6        144.66        144.49         6.51 o
  10  11   6        519.67        362.06         7.75 o
 -10  12   6        490.35        436.30         7.22 o
  -9  12   6        454.43        416.37         7.03 o
  -8  12   6       1126.07       1119.21        13.53 o
  -7  12   6        832.54        808.30        11.28 o
  -6  12   6        708.32        714.61         8.77 o
  -5  12   6        532.64        553.83         8.00 o
  -4  12   6        141.97        150.72         4.24 o
  -3  12   6          3.20          9.40         1.40 o
  -2  12   6        393.50        413.02         9.12 o
  -1  12   6        321.68        306.60         6.94 o
   0  12   6        489.12        471.22         8.78 o
   1  12   6         11.55         23.36         1.86 o
   2  12   6        198.86        191.57         4.88 o
   3  12   6          3.86          5.75         1.20 o
   4  12   6        326.09        306.81         5.74 o
   5  12   6        285.91        277.83         5.26 o
   6  12   6        345.38        335.27         9.30 o
   7  12   6        531.74        548.51         8.32 o
   8  12   6       1265.20       1247.16        11.91 o
   9  12   6        132.92         95.96         2.88 o
  -9  13   6         22.58         20.40         1.22 o
  -8  13   6        445.15        442.00         9.12 o
  -7  13   6        585.08        588.80         8.91 o
  -6  13   6        441.83        437.89         6.85 o
  -5  13   6       3093.28       3213.94        28.52 o
  -4  13   6       2181.66       2199.20        18.43 o
  -3  13   6        344.18        307.84         5.69 o
  -2  13   6        959.08        971.19        11.97 o
  -1  13   6       2549.32       2589.18        28.96 o
   0  13   6        866.34        867.19        13.06 o
   1  13   6       1953.06       1993.55        17.94 o
   2  13   6       3215.64       3307.31        32.29 o
   3  13   6        814.39        815.02        10.54 o
   4  13   6       1397.25       1355.02        14.32 o
   5  13   6       2743.78       2704.40        45.96 o
   6  13   6       1942.23       1914.57        36.97 o
   7  13   6        504.26        510.28        10.96 o
   8  13   6        302.93        246.77        36.69 o
  -8  14   6        132.99        112.38         4.56 o
  -7  14   6        793.27        690.58        36.10 o
  -6  14   6        367.71        362.24         6.17 o
  -5  14   6        345.08        340.25         6.61 o
  -4  14   6        776.01        794.06        11.03 o
  -3  14   6        454.26        462.58         8.39 o
  -2  14   6          0.50          3.01         0.89 o
  -1  14   6         95.81        101.69         3.09 o
   0  14   6        215.25        200.67         4.91 o
   1  14   6        390.00        408.73         6.94 o
   2  14   6         11.94         11.93         1.39 o
   3  14   6         33.65         35.73         2.05 o
   4  14   6        799.71        857.52        12.20 o
   5  14   6         83.50         86.38         2.65 o
   6  14   6        103.93         87.41         4.50 o
   7  14   6        772.60        690.75        12.12 o
  -6  15   6         56.42         44.64         3.20 o
  -5  15   6        907.79        884.24        11.41 o
  -4  15   6       1415.86       1435.19        16.46 o
  -3  15   6        658.30        663.96        13.09 o
  -2  15   6       1127.38       1209.69        15.06 o
  -1  15   6       1381.77       1440.09        14.69 o
   0  15   6       1781.47       1787.70        35.35 o
   1  15   6        951.76        935.80        12.73 o
   2  15   6       1111.24       1031.28        11.10 o
   3  15   6       1127.98       1049.24        12.53 o
   4  15   6       1375.46       1227.86        81.92 o
   5  15   6        668.34        657.60        13.10 o
  -4  16   6         27.59         24.41         1.49 o
  -3  16   6        255.94        242.72         5.29 o
  -2  16   6        230.34        248.31        13.03 o
  -1  16   6          0.54          3.64         1.19 o
   0  16   6         12.16         17.59         1.74 o
   1  16   6        150.34        141.16        11.07 o
   2  16   6          7.14         17.63         1.52 o
   3  16   6         30.95         30.59         2.72 o
 -13   1   7        107.14         97.19         5.26 o
 -12   1   7          4.01          8.23         1.46 o
 -11   1   7        185.60        191.74         7.42 o
 -10   1   7        124.91        135.30         4.26 o
  -9   1   7         68.05         74.77         2.89 o
  -8   1   7       1079.35       1040.63         9.94 o
  -7   1   7        207.66        214.30         5.16 o
  -6   1   7         93.37         96.95         3.53 o
  -5   1   7       1031.69       1009.48         9.69 o
  -4   1   7        198.85        177.22         3.06 o
  -3   1   7         17.78         19.43         1.12 o
  -2   1   7        148.97        158.11         3.24 o
  -1   1   7        500.87        466.40         5.16 o
   0   1   7        410.27        411.70         5.27 o
   1   1   7         24.29         28.96         1.37 o
   2   1   7        489.21        461.88         5.38 o
   3   1   7         11.76         20.66         1.35 o
   4   1   7         86.60         92.66         2.73 o
   5   1   7          0.81          3.86         1.04 o
   6   1   7          0.88          6.88         1.40 o
   7   1   7         71.67         88.52         6.04 o
   8   1   7        123.06        115.34         4.91 o
   9   1   7         10.75         14.25         2.56 o
  10   1   7        383.87        408.14         7.36 o
  11   1   7         55.61         49.03         2.07 o
  12   1   7         10.36          8.60         1.54 o
 -13   2   7        206.86        181.67         5.79 o
 -12   2   7        192.17        199.65         4.73 o
 -11   2   7        177.16        189.41         5.19 o
 -10   2   7        397.49        416.36         7.42 o
  -9   2   7          5.21          8.98         1.54 o
  -8   2   7       1113.66       1143.27        12.90 o
  -7   2   7         43.79         42.00         2.02 o
  -6   2   7         96.94         94.99         4.22 o
  -5   2   7       1505.29       1435.64        10.58 o
  -4   2   7        377.99        385.79         5.53 o
  -3   2   7         65.20         80.58         2.36 o
  -2   2   7       3918.36       3785.05        18.18 o
  -1   2   7        434.97        440.52         4.76 o
   0   2   7         79.11         85.29         2.35 o
   1   2   7       3494.49       3518.91        21.70 o
   2   2   7        250.64        243.46         4.27 o
   3   2   7        143.44        156.82         3.69 o
   4   2   7       4153.61       3989.90        35.06 o
   5   2   7       1087.40       1139.74        13.67 o
   6   2   7         38.61         27.86         2.45 o
   7   2   7        226.15        234.97         8.16 o
   8   2   7       2080.36       2223.93        39.55 o
   9   2   7          5.84          6.03         1.66 o
  10   2   7        258.27        254.14        10.10 o
  11   2   7        572.03        572.69        34.35 o
  12   2   7          0.27          2.09         1.10 o
 -13   3   7         92.13         84.77         3.53 o
 -12   3   7        281.76        280.63         5.36 o
 -11   3   7       1618.72       1595.69        17.75 o
 -10   3   7       1320.48       1309.30        12.27 o
  -9   3   7         77.97         81.95         3.18 o
  -8   3   7       1217.31       1226.84        14.44 o
  -7   3   7        785.84        766.73         8.99 o
  -6   3   7        114.03        110.86         3.55 o
  -5   3   7        194.27        198.98         3.89 o
  -4   3   7       1144.33       1133.45         9.59 o
  -3   3   7        640.44        624.34         7.95 o
  -2   3   7         24.82         23.89         1.53 o
  -1   3   7       1192.16       1170.57         9.90 o
   0   3   7       1881.89       1858.38        16.99 o
   1   3   7        226.47        244.41         4.68 o
   2   3   7        315.77        312.29         5.26 o
   3   3   7        136.19        132.47         3.51 o
   4   3   7         81.56         80.64         2.70 o
   5   3   7         19.54         25.38         2.09 o
   6   3   7         30.97         39.70         2.59 o
   7   3   7         53.42         82.83         4.94 o
   8   3   7         55.21         57.34         3.89 o
   9   3   7         73.55         72.21         3.42 o
  10   3   7        308.36        310.91         7.93 o
  11   3   7        414.34        401.13        12.88 o
  12   3   7         75.89         24.29         7.61 o
 -13   4   7         55.93         44.95         2.49 o
 -12   4   7        566.69        566.13        10.67 o
 -11   4   7          4.99          6.43         1.20 o
 -10   4   7        161.17        180.28         3.95 o
  -9   4   7          3.77          5.04         1.34 o
  -8   4   7        279.25        284.07         5.86 o
  -7   4   7       1293.68       1301.87        14.17 o
  -6   4   7        139.99        129.53         3.73 o
  -5   4   7        127.50        121.66         3.18 o
  -4   4   7       1797.63       1751.64        14.16 o
  -3   4   7       2016.72       2039.89        21.89 o
  -2   4   7        461.31        494.42         8.72 o
  -1   4   7        367.10        355.18         5.65 o
   0   4   7       2053.30       1998.78        19.91 o
   1   4   7       2185.16       2079.53        27.99 o
   2   4   7       4000.33       3931.36        48.96 o
   3   4   7       4856.42       4945.67        51.90 o
   4   4   7        894.84        945.88        14.15 o
   5   4   7        322.81        316.66         7.01 o
   6   4   7       2038.67       2021.05        22.77 o
   7   4   7       1686.56       1675.81        40.46 o
   8   4   7        258.33        265.56         7.85 o
   9   4   7       2086.57       2182.07        25.21 o
  10   4   7       1117.77       1154.12        14.07 o
  11   4   7         20.02         18.01         3.29 o
 -13   5   7        405.57        355.02        23.65 o
 -12   5   7        398.19        394.37        10.89 o
 -11   5   7        225.52        238.46         4.72 o
 -10   5   7        317.70        326.79         5.58 o
  -9   5   7       3660.36       3663.66        24.95 o
  -8   5   7       1192.11       1167.36        13.24 o
  -7   5   7        897.99        866.90        12.84 o
  -6   5   7       2466.78       2438.81        17.27 o
  -5   5   7       2199.60       2142.31        16.81 o
  -4   5   7        555.20        531.41         7.17 o
  -3   5   7        713.47        696.11         8.73 o
  -2   5   7        897.68        878.28        10.66 o
  -1   5   7        548.10        531.51         7.44 o
   0   5   7        258.84        259.89         4.87 o
   1   5   7       2396.78       2320.84        15.69 o
   2   5   7        733.68        713.90         7.65 o
   3   5   7        151.86        158.68         4.26 o
   4   5   7         62.88         64.71         2.67 o
   5   5   7        443.07        436.20         8.53 o
   6   5   7       1278.61       1216.64        38.25 o
   7   5   7          3.24          5.61         1.43 o
   8   5   7        410.41        455.83        10.90 o
   9   5   7       1191.67       1305.21        22.81 o
  10   5   7         71.66         70.16         5.23 o
  11   5   7        120.11        107.04         4.18 o
 -13   6   7        579.86        447.76         8.93 o
 -12   6   7          6.38         11.91         1.26 o
 -11   6   7        621.61        589.51         9.85 o
 -10   6   7          1.00          5.26         1.25 o
  -9   6   7        424.46        423.18         9.18 o
  -8   6   7         23.65         30.91         1.99 o
  -7   6   7        523.88        519.66        10.35 o
  -6   6   7       1789.59       1781.71        24.67 o
  -5   6   7        710.91        736.30         8.30 o
  -4   6   7       1852.02       1859.58        13.69 o
  -3   6   7       1684.22       1642.91        13.96 o
  -2   6   7        610.00        629.13         8.84 o
  -1   6   7       1136.98       1073.19        16.07 o
   0   6   7       4602.18       4539.95        25.00 o
   1   6   7       1074.80       1127.70        11.51 o
   2   6   7       2220.86       2179.92        17.96 o
   3   6   7       7374.23       7388.49        38.01 o
   4   6   7       2157.66       2176.82        24.95 o
   5   6   7       1584.99       1597.36        16.63 o
   6   6   7       2715.04       2719.56        49.13 o
   7   6   7       2375.10       2398.46        22.81 o
   8   6   7        324.04        338.78        26.86 o
   9   6   7       1422.94       1303.04        20.62 o
  10   6   7        752.34        697.78        12.56 o
  11   6   7        478.25        253.91         8.25 o
 -12   7   7         64.88         72.05         3.71 o
 -11   7   7        543.71        524.48         9.47 o
 -10   7   7       2588.04       2528.34        22.66 o
  -9   7   7       1791.58       1811.05        16.91 o
  -8   7   7       1127.45       1141.16        13.80 o
  -7   7   7       2045.26       2068.10        22.11 o
  -6   7   7        634.25        657.29        13.27 o
  -5   7   7        720.09        710.27         8.55 o
  -4   7   7        958.39        949.77        12.66 o
  -3   7   7        459.75        513.76         8.68 o
  -2   7   7       1290.15       1299.51        15.98 o
  -1   7   7       2294.96       2236.74        17.77 o
   0   7   7        161.48        162.08         4.50 o
   1   7   7          8.36         12.19         1.66 o
   2   7   7       1162.55       1204.03        11.84 o
   3   7   7          2.70          7.87         1.26 o
   4   7   7        468.88        484.10         8.88 o
   5   7   7         99.10        115.89         4.36 o
   6   7   7         28.48         35.08         2.38 o
   7   7   7        114.39        118.81         4.68 o
   8   7   7        259.89        256.30         7.76 o
   9   7   7        203.00        219.96         7.37 o
  10   7   7        218.13        179.65         5.54 o
 -12   8   7        128.61        129.15         3.52 o
 -11   8   7        146.25        151.70         4.16 o
 -10   8   7        330.97        337.97         5.15 o
  -9   8   7        285.81        270.46         5.20 o
  -8   8   7       1660.35       1633.55        14.59 o
  -7   8   7         11.22         11.13         1.61 o
  -6   8   7        236.87        259.01         6.61 o
  -5   8   7       1851.03       1855.42        17.47 o
  -4   8   7        622.98        576.84         7.62 o
  -3   8   7       1178.13       1158.42        11.10 o
  -2   8   7       3883.74       3946.32        32.40 o
  -1   8   7       1850.02       1858.70        23.55 o
   0   8   7        145.40        154.66         4.33 o
   1   8   7       2485.13       2602.69        23.65 o
   2   8   7       2839.33       2896.60        32.73 o
   3   8   7       2129.66       2220.34        25.09 o
   4   8   7       3538.04       3611.78        36.82 o
   5   8   7       2329.96       2330.74        23.20 o
   6   8   7        682.36        667.74         9.28 o
   7   8   7       1085.24       1071.54        14.07 o
   8   8   7       3294.43       3386.16        76.23 o
   9   8   7        331.74        336.67         8.18 o
  10   8   7        513.25        296.09        21.00 o
 -11   9   7       1530.09       1340.57        67.96 o
 -10   9   7       1230.64       1252.93        16.76 o
  -9   9   7         52.55         58.71         2.64 o
  -8   9   7       1163.89       1143.26        12.15 o
  -7   9   7        764.28        764.81         9.55 o
  -6   9   7        296.72        313.69         6.29 o
  -5   9   7       1318.03       1282.26        15.35 o
  -4   9   7       1743.09       1778.82        18.08 o
  -3   9   7        253.67        240.69         4.80 o
  -2   9   7          8.30         10.81         1.24 o
  -1   9   7        979.63       1023.99        11.10 o
   0   9   7        189.01        202.07         4.91 o
   1   9   7        496.77        486.68         8.36 o
   2   9   7        103.89        108.01         4.96 o
   3   9   7        481.61        523.84        12.13 o
   4   9   7          4.14          7.17         1.33 o
   5   9   7        364.82        366.13         7.59 o
   6   9   7         30.04         34.40         2.35 o
   7   9   7        300.17        310.53         5.84 o
   8   9   7          2.74          3.22         0.88 o
   9   9   7        488.78        492.64        26.21 o
  10   9   7        924.39        613.86        11.84 o
 -11  10   7        135.83        106.34         4.23 o
 -10  10   7        243.45        227.30         6.03 o
  -9  10   7         94.05         98.72         3.30 o
  -8  10   7         16.03         16.92         1.58 o
  -7  10   7        253.53        258.16         5.82 o
  -6  10   7        511.12        533.54         7.74 o
  -5  10   7        335.49        358.28         6.57 o
  -4  10   7         21.04         30.43         2.09 o
  -3  10   7       1212.02       1263.23        20.15 o
  -2  10   7       1077.46       1033.92        14.72 o
  -1  10   7        695.78        688.93         9.97 o
   0  10   7       1396.91       1413.61        15.76 o
   1  10   7       2301.38       2304.79        28.36 o
   2  10   7        948.16        986.02        11.48 o
   3  10   7        181.49        197.00         5.45 o
   4  10   7        955.95        941.76        12.04 o
   5  10   7        819.22        841.29        10.73 o
   6  10   7       1103.38       1089.37        13.37 o
   7  10   7        693.59        677.53         9.03 o
   8  10   7       1159.53       1146.85        15.39 o
   9  10   7        711.63        624.80        17.12 o
 -10  11   7         45.60         43.26         2.04 o
  -9  11   7        557.57        568.04         9.65 o
  -8  11   7        128.19        138.45         3.47 o
  -7  11   7          9.56         13.31         1.40 o
  -6  11   7        372.29        382.18         6.90 o
  -5  11   7         71.89         76.50         3.26 o
  -4  11   7        225.11        228.46         5.97 o
  -3  11   7        901.68        853.99         9.91 o
  -2  11   7        313.57        296.98         5.24 o
  -1  11   7         16.21         19.24         1.54 o
   0  11   7        158.76        164.72         4.43 o
   1  11   7         21.17         23.65         2.00 o
   2  11   7        247.60        241.99         5.71 o
   3  11   7        448.52        452.86         7.81 o
   4  11   7          9.59          9.66         1.23 o
   5  11   7        123.81        137.17         3.95 o
   6  11   7          5.00          4.36         0.98 o
   7  11   7         24.28         29.66         1.94 o
   8  11   7         67.36         72.03         3.07 o
  -9  12   7          1.95          6.18         1.25 o
  -8  12   7         11.68          8.57         0.96 o
  -7  12   7        999.28        950.71        16.95 o
  -6  12   7          5.72          8.03         1.12 o
  -5  12   7         80.35         91.64         3.72 o
  -4  12   7        575.20        599.90         9.98 o
  -3  12   7        168.96        196.28         4.93 o
  -2  12   7          0.05          3.14         1.06 o
  -1  12   7        669.56        665.33         9.20 o
   0  12   7       1319.32       1318.48        11.89 o
   1  12   7         31.20         40.00         2.40 o
   2  12   7        146.52        137.74         4.28 o
   3  12   7        692.09        674.01        14.70 o
   4  12   7          5.56          4.98         1.92 o
   5  12   7        108.43        105.17         3.53 o
   6  12   7        420.28        422.81         8.87 o
   7  12   7         62.63         60.39         3.91 o
  -7  13   7         33.85         35.04         3.09 o
  -6  13   7        348.10        318.16        14.43 o
  -5  13   7          9.99         12.95         1.36 o
  -4  13   7         71.04         80.81         4.00 o
  -3  13   7        115.22        119.00         3.45 o
  -2  13   7         15.86         16.79         1.53 o
  -1  13   7        517.77        536.10         7.80 o
   0  13   7         12.58         14.44         1.71 o
   1  13   7          0.11          2.65         0.97 o
   2  13   7         12.56         22.32         2.20 o
   3  13   7        188.55        176.30         6.80 o
   4  13   7        337.09        361.30        15.90 o
   5  13   7          7.43          9.06         1.95 o
   6  13   7         47.94         43.39         2.37 o
  -6  14   7         46.86         35.26         2.50 o
  -5  14   7        158.43        140.43        20.40 o
  -4  14   7         94.14         92.40         4.47 o
  -3  14   7         15.53         17.36         1.19 o
  -2  14   7         10.82         16.16         1.25 o
  -1  14   7         94.66         92.20         3.27 o
   0  14   7         64.01         83.05         2.62 o
   1  14   7         68.06         56.18         4.35 o
   2  14   7        124.31        117.63         4.36 o
   3  14   7        173.42        198.54         5.44 o
   4  14   7         29.42         39.76         2.92 o
   5  14   7         38.69         45.22         2.90 o
  -2  15   7         70.84         62.27         2.44 o
  -1  15   7        149.35        115.42         3.50 o
   0  15   7         25.74         35.40         6.95 o
   1  15   7        334.73        313.49        29.57 o
   2  15   7         44.52         49.45         3.27 o
 -12   0   8        539.13        539.72        12.30 o
 -11   0   8        266.27        267.76        10.41 o
 -10   0   8       1985.90       1994.07        40.67 o
  -9   0   8        507.47        548.70        13.64 o
  -8   0   8         65.01         78.40         4.46 o
  -7   0   8       3447.62       3580.10        48.14 o
  -6   0   8       3443.49       3535.88        57.92 o
  -5   0   8       1797.17       1826.11        24.76 o
  -4   0   8       1777.48       1749.04        25.09 o
  -3   0   8       4153.51       4411.92        75.16 o
  -2   0   8          2.27         27.93         9.14 o
  -1   0   8         34.04         26.78         2.42 o
   0   0   8       3287.75       3284.45        43.66 o
   1   0   8        596.27        603.29        11.57 o
   2   0   8        455.37        464.46         9.49 o
   3   0   8        955.75       1046.00        15.37 o
   4   0   8        368.32        415.41        13.85 o
   5   0   8          3.90         76.96        32.00 o
   6   0   8        979.58       1001.97        40.54 o
   7   0   8        242.00        211.59         8.90 o
   8   0   8       1558.11       1719.18        33.56 o
   9   0   8          2.29          6.28         1.68 o
  10   0   8        216.82        218.93        29.01 o
 -12   1   8        324.75        319.04         6.79 o
 -11   1   8         84.01         94.85         2.79 o
 -10   1   8        138.24        139.14         4.40 o
  -9   1   8        495.80        504.99         8.13 o
  -8   1   8          4.66         27.42         4.95 o
  -7   1   8        458.06        518.51        15.44 o
  -6   1   8          9.12         25.03         4.01 o
  -5   1   8        644.06        668.22         9.78 o
  -4   1   8       1366.32       1433.17        15.25 o
  -3   1   8         28.64         41.18         2.09 o
  -2   1   8       1208.94       1217.49        13.34 o
  -1   1   8       3705.39       3818.50        32.84 o
   0   1   8        751.69        764.48         9.58 o
   1   1   8        716.72        710.70         7.04 o
   2   1   8       3279.95       3392.36        20.95 o
   3   1   8        910.52        962.33         9.41 o
   4   1   8       1588.31       1627.35        15.33 o
   5   1   8       3945.34       4043.97        33.65 o
   6   1   8       2639.18       2664.39        28.43 o
   7   1   8        986.70       1022.60        15.94 o
   8   1   8       1488.74       1561.00        22.53 o
   9   1   8       2012.94       2168.72        49.89 o
  10   1   8        699.22        718.46        11.53 o
 -12   2   8        707.02        672.74        11.37 o
 -11   2   8        728.35        752.67         7.78 o
 -10   2   8        187.85        196.36         4.45 o
  -9   2   8       1070.49       1092.53         9.89 o
  -8   2   8       1929.74       1955.51        15.41 o
  -7   2   8        481.52        481.72         6.46 o
  -6   2   8       1019.40       1043.22        14.50 o
  -5   2   8       1162.91       1229.91        13.06 o
  -4   2   8        735.61        769.09        11.08 o
  -3   2   8       2596.57       2629.09        17.88 o
  -2   2   8       3893.14       3959.77        36.00 o
  -1   2   8        778.09        802.49         9.12 o
   0   2   8         25.60         52.56         7.51 o
   1   2   8         74.14         78.37         3.43 o
   2   2   8        164.96        185.33         4.81 o
   3   2   8        864.41        860.02        10.67 o
   4   2   8        411.83        363.17         8.41 o
   5   2   8         31.46         34.30         4.29 o
   6   2   8          0.39         14.79         4.69 o
   7   2   8          0.23          9.53         2.31 o
   8   2   8         35.36         44.07         3.19 o
   9   2   8         41.45         52.30         3.81 o
  10   2   8        160.65        146.89        17.09 o
 -12   3   8        179.63        185.26         6.81 o
 -11   3   8        164.30        182.21         5.95 o
 -10   3   8          3.59          9.09         1.46 o
  -9   3   8        338.45        352.00         7.35 o
  -8   3   8          5.11         10.15         1.45 o
  -7   3   8         41.05         50.68         2.35 o
  -6   3   8        382.56        400.60         6.61 o
  -5   3   8        134.68        143.10         3.93 o
  -4   3   8         14.36         17.00         1.49 o
  -3   3   8        945.39        941.37        12.69 o
  -2   3   8       1615.19       1699.92        14.94 o
  -1   3   8        305.29        348.06         6.62 o
   0   3   8       2190.07       2229.15        16.06 o
   1   3   8       2209.73       2258.40        15.76 o
   2   3   8         20.63         29.22         2.16 o
   3   3   8       1447.83       1449.18        17.72 o
   4   3   8       2472.80       2459.40        24.03 o
   5   3   8        280.21        297.82         8.46 o
   6   3   8        911.75        924.76        13.65 o
   7   3   8       3008.50       3317.48        29.91 o
   8   3   8        642.35        710.11         9.81 o
   9   3   8        366.67        352.33         8.79 o
  10   3   8       1661.65       1698.64        18.11 o
 -12   4   8        329.41        317.39         5.96 o
 -11   4   8       1212.43       1198.52        12.82 o
 -10   4   8         19.01         21.37         1.55 o
  -9   4   8        265.40        258.49         5.97 o
  -8   4   8       1772.81       1801.46        19.61 o
  -7   4   8        271.09        264.08         5.43 o
  -6   4   8        462.25        467.92        10.17 o
  -5   4   8        453.52        425.29         6.87 o
  -4   4   8        492.54        484.28         7.10 o
  -3   4   8         17.94         21.79         1.63 o
  -2   4   8        698.25        711.94        11.05 o
  -1   4   8       1998.31       1994.42        16.73 o
   0   4   8        495.23        511.59         8.06 o
   1   4   8        184.21        197.32         4.33 o
   2   4   8        221.12        213.40         6.26 o
   3   4   8        113.22        128.55         5.61 o
   4   4   8        265.49        255.87         6.53 o
   5   4   8        382.99        385.68         8.95 o
   6   4   8          2.56         17.37         2.74 o
   7   4   8        211.06        227.68         6.05 o
   8   4   8        451.54        491.66         7.80 o
   9   4   8         12.01         13.35         2.18 o
  10   4   8        483.12        377.39        63.42 o
 -12   5   8         98.61         71.21         3.71 o
 -11   5   8         44.25         44.49         2.28 o
 -10   5   8          4.28          9.14         1.29 o
  -9   5   8         64.47         64.54         3.03 o
  -8   5   8        371.02        375.42         7.05 o
  -7   5   8        161.93        161.32         6.07 o
  -6   5   8          1.70          3.28         1.63 o
  -5   5   8          7.02          9.22         1.82 o
  -4   5   8          8.69         17.87         1.57 o
  -3   5   8        676.25        681.10         8.60 o
  -2   5   8        289.90        301.88         5.64 o
  -1   5   8         32.80         36.84         2.47 o
   0   5   8        244.22        241.65         5.99 o
   1   5   8       1467.14       1455.38        12.75 o
   2   5   8         72.65         82.18         3.01 o
   3   5   8        352.16        364.49         8.81 o
   4   5   8        602.40        663.54        11.80 o
   5   5   8         70.23         96.47         5.48 o
   6   5   8        184.38        172.24         6.02 o
   7   5   8        147.98        124.68         4.28 o
   8   5   8        323.93        345.30        11.19 o
   9   5   8        532.14        589.56         8.44 o
  10   5   8        161.97        110.67         8.85 o
 -11   6   8          8.10         10.39         1.13 o
 -10   6   8         64.75         80.23         2.81 o
  -9   6   8        301.27        305.99         6.14 o
  -8   6   8         64.16         69.34         3.25 o
  -7   6   8         24.55         27.74         2.33 o
  -6   6   8        135.15        150.85         4.48 o
  -5   6   8         31.46         33.41         2.22 o
  -4   6   8         60.96         66.12         2.90 o
  -3   6   8       1117.15       1172.66        11.26 o
  -2   6   8         88.79         95.16         3.58 o
  -1   6   8        265.51        274.66         8.19 o
   0   6   8        692.11        682.97         9.85 o
   1   6   8         15.64         39.62         7.57 o
   2   6   8        130.89        148.99         4.86 o
   3   6   8        160.79        155.71         4.40 o
   4   6   8         67.47         71.06         3.27 o
   5   6   8         53.10         50.91         3.19 o
   6   6   8        118.82        121.08         4.37 o
   7   6   8         61.55         71.86         3.03 o
   8   6   8         53.65         55.19         2.97 o
   9   6   8          0.57          2.15         0.60 o
 -11   7   8        104.71        115.16         3.56 o
 -10   7   8          0.58          3.39         0.84 o
  -9   7   8        177.92        169.68         4.28 o
  -8   7   8         78.61         83.24         3.38 o
  -7   7   8         16.99         17.03         2.06 o
  -6   7   8         49.12         58.75         3.18 o
  -5   7   8        747.53        783.78        10.08 o
  -4   7   8        227.39        218.13         4.64 o
  -3   7   8        664.43        679.69         8.30 o
  -2   7   8        169.41        148.54         4.18 o
  -1   7   8        121.21        119.32         5.16 o
   0   7   8         49.95         56.08         3.88 o
   1   7   8        148.19        158.35         4.88 o
   2   7   8        350.53        353.34         7.12 o
   3   7   8         13.98         31.99         3.19 o
   4   7   8         82.85         91.76         4.44 o
   5   7   8         11.30         18.42         1.77 o
   6   7   8        159.44        172.60         5.19 o
   7   7   8        240.05        238.46        18.06 o
   8   7   8        165.60        160.01         8.94 o
   9   7   8        204.95        110.49         3.55 o
 -10   8   8         14.26         16.16         1.38 o
  -9   8   8         91.24         89.79         3.27 o
  -8   8   8         75.27         87.68         4.25 o
  -7   8   8         17.67         21.22         2.16 o
  -6   8   8         18.31         26.23         2.48 o
  -5   8   8         42.03         43.41         2.82 o
  -4   8   8        556.39        557.78         7.75 o
  -3   8   8        155.71        154.00         4.08 o
  -2   8   8        561.79        576.43         9.61 o
  -1   8   8        244.56        253.51         6.68 o
   0   8   8          6.96         14.32         2.17 o
   1   8   8          2.62          7.33         1.93 o
   2   8   8         76.13         94.74         3.96 o
   3   8   8         56.19         59.89         2.80 o
   4   8   8         61.38         74.13         3.00 o
   5   8   8        332.67        327.36         6.24 o
   6   8   8        157.75        164.65         6.81 o
   7   8   8         43.19         50.57         4.18 o
   8   8   8        343.19        307.97        10.05 o
 -10   9   8         12.13         11.76         1.14 o
  -9   9   8        135.56        131.15         5.99 o
  -8   9   8         13.39         16.90         1.99 o
  -7   9   8         23.00         24.47         2.31 o
  -6   9   8          1.04          2.51         1.16 o
  -5   9   8          8.19         10.39         1.93 o
  -4   9   8        133.09        155.09         7.36 o
  -3   9   8         46.86         50.39         2.33 o
  -2   9   8         22.87         34.09         2.53 o
  -1   9   8        874.98        931.58        12.35 o
   0   9   8        549.89        552.84        13.53 o
   1   9   8        266.81        289.18         7.51 o
   2   9   8        571.44        617.23        10.72 o
   3   9   8        165.97        160.74         5.16 o
   4   9   8         13.74         16.17         2.37 o
   5   9   8        476.73        462.97         8.62 o
   6   9   8        437.49        449.75        11.99 o
   7   9   8          6.65          9.17         1.24 o
   8   9   8        827.01        505.94        40.38 o
  -9  10   8        447.91        380.98         6.20 o
  -8  10   8          0.74          6.62         1.11 o
  -7  10   8       1577.49       1533.63        18.49 o
  -6  10   8        848.08        867.21         9.69 o
  -5  10   8          7.93         38.40         2.93 o
  -4  10   8       1002.70       1005.76        18.30 o
  -3  10   8       1702.37       1853.39        26.26 o
  -2  10   8         17.23         33.74         2.14 o
  -1  10   8        448.31        457.04         7.90 o
   0  10   8        879.38        898.18        17.30 o
   1  10   8        460.98        497.39        12.47 o
   2  10   8        207.32        240.69         4.95 o
   3  10   8       1869.38       1831.87        19.27 o
   4  10   8         77.07         83.54         4.59 o
   5  10   8        167.63        173.99         5.75 o
   6  10   8        126.81        128.84         4.84 o
   7  10   8          1.14          2.11         0.92 o
  -8  11   8          0.86         14.26         2.21 o
  -7  11   8         93.04        131.99         5.94 o
  -6  11   8         19.14         39.17         4.72 o
  -5  11   8        332.32        328.44         6.98 o
  -4  11   8        228.89        248.56         6.82 o
  -3  11   8         31.31         35.71         2.48 o
  -2  11   8        303.90        327.46         8.29 o
  -1  11   8       2655.10       2795.78        28.66 o
   0  11   8        670.28        702.75         9.00 o
   1  11   8          6.30          9.23         1.51 o
   2  11   8        872.72        898.52        14.53 o
   3  11   8        377.28        376.72         6.37 o
   4  11   8        757.90        755.64        21.32 o
   5  11   8       2822.67       2821.57        86.38 o
   6  11   8       1029.12        951.74        41.30 o
  -7  12   8        653.93        528.52        10.59 o
  -6  12   8       1070.22        981.17        11.65 o
  -5  12   8        882.00        871.86        12.01 o
  -4  12   8        543.31        596.94        12.03 o
  -3  12   8       1142.84       1199.69        16.06 o
  -2  12   8        841.72        821.54        13.22 o
  -1  12   8        247.70        261.55         5.72 o
   0  12   8         56.63         95.64         6.91 o
   1  12   8        500.10        522.35         8.30 o
   2  12   8        377.96        349.89         6.79 o
   3  12   8          1.49         12.19         3.40 o
   4  12   8        277.48        292.89         6.41 o
   5  12   8        230.03        233.08        21.35 o
  -5  13   8          7.23         14.92         2.21 o
  -4  13   8        166.11        155.57        10.65 o
  -3  13   8       1546.45       1536.40        21.70 o
  -2  13   8        688.33        755.10        35.55 o
  -1  13   8          2.83          6.75         1.32 o
   0  13   8        982.70       1010.86        13.08 o
   1  13   8        883.23        877.87        11.44 o
   2  13   8        429.54        445.22         6.22 o
   3  13   8        869.87        806.28        28.02 o
  -2  14   8        963.68        867.11        13.39 o
  -1  14   8       1078.37        977.07        14.81 o
   0  14   8         21.65         35.66         2.65 o
 -10   1   9         25.05         25.97         1.73 o
  -9   1   9       1308.56       1367.35        13.02 o
  -8   1   9        173.87        206.76         6.64 o
  -7   1   9         20.83         27.09         2.07 o
  -6   1   9        308.14        320.64         7.34 o
  -5   1   9          4.18          7.00         1.25 o
  -4   1   9       1012.05       1069.57        11.35 o
  -3   1   9         77.19         95.05         3.38 o
  -2   1   9       2107.13       2236.89        30.80 o
  -1   1   9         13.89         19.91         1.86 o
   0   1   9        224.13        285.11         8.69 o
   1   1   9        755.54        805.10         8.89 o
   2   1   9         11.49         23.64         3.61 o
   3   1   9         35.47         40.47         2.21 o
   4   1   9        496.43        523.56         9.57 o
   5   1   9        146.20        150.26         5.95 o
   6   1   9        984.21       1068.26        26.62 o
   7   1   9        770.04        786.99        13.94 o
   8   1   9         26.11         21.40         1.65 o
   9   1   9         88.34         57.81         2.91 o
 -11   2   9        418.54        366.73         8.77 o
 -10   2   9         10.40         13.91         1.17 o
  -9   2   9         73.83         87.81         3.21 o
  -8   2   9         51.02         60.37         3.37 o
  -7   2   9          1.69          5.43         1.39 o
  -6   2   9         90.66         96.20         3.21 o
  -5   2   9        119.66        139.05         6.00 o
  -4   2   9        173.79        172.46         4.46 o
  -3   2   9        152.17        155.75         5.22 o
  -2   2   9        703.92        750.48        15.59 o
  -1   2   9         36.88         38.56         2.11 o
   0   2   9       2052.85       2106.66        16.53 o
   1   2   9         42.85         56.38         3.01 o
   2   2   9         12.74         25.60         2.95 o
   3   2   9       1185.70       1192.55        11.62 o
   4   2   9         50.84         69.84         3.64 o
   5   2   9          0.37          6.02         1.44 o
   6   2   9        512.73        535.16        12.70 o
   7   2   9        618.84        702.85        13.70 o
   8   2   9          0.35          6.01         1.06 o
   9   2   9        182.70        159.37         5.59 o
 -11   3   9        301.84        257.97         6.78 o
 -10   3   9        191.21        193.25         4.42 o
  -9   3   9        672.09        679.19        12.39 o
  -8   3   9        422.24        427.13         6.44 o
  -7   3   9        118.31        127.49         3.81 o
  -6   3   9        165.34        172.85         4.06 o
  -5   3   9       1757.87       1762.27        26.33 o
  -4   3   9        981.70       1045.94        18.71 o
  -3   3   9          4.76         33.51         5.58 o
  -2   3   9        452.26        497.79         7.73 o
  -1   3   9        619.15        661.70        12.79 o
   0   3   9        569.39        598.71         8.24 o
   1   3   9        811.12        854.40        12.09 o
   2   3   9        883.41        884.84        12.70 o
   3   3   9          5.35         44.15         3.40 o
   4   3   9         16.88         30.09         2.94 o
   5   3   9        102.62         97.31         4.60 o
   6   3   9         20.06         22.36         1.96 o
   7   3   9        394.41        429.18        11.11 o
   8   3   9         24.24         28.00         2.46 o
   9   3   9         47.53         49.90         2.98 o
 -10   4   9        410.22        420.93         7.86 o
  -9   4   9          8.12         15.29         1.71 o
  -8   4   9          1.72         14.77         1.59 o
  -7   4   9         31.90         63.50        10.80 o
  -6   4   9         17.42         37.66         2.30 o
  -5   4   9         48.84         66.83         3.01 o
  -4   4   9         62.81        101.23         6.45 o
  -3   4   9        159.11        210.30         6.43 o
  -2   4   9        185.51        182.31         4.56 o
  -1   4   9         13.56         20.92         1.73 o
   0   4   9         17.23         32.16         2.06 o
   1   4   9       1359.61       1415.54        17.18 o
   2   4   9       1444.20       1423.40        20.13 o
   3   4   9        493.81        534.05         9.50 o
   4   4   9        624.48        659.46        13.38 o
   5   4   9       1363.87       1460.13        23.45 o
   6   4   9        378.71        377.65         7.80 o
   7   4   9        215.32        196.41         4.16 o
   8   4   9       1234.07       1292.48        37.50 o
 -10   5   9       1555.45       1474.86        15.04 o
  -9   5   9         22.62         25.59         2.36 o
  -8   5   9        707.75        715.21        10.11 o
  -7   5   9       1721.53       1771.94        27.95 o
  -6   5   9        911.01        906.86        10.08 o
  -5   5   9        481.21        521.11         7.32 o
  -4   5   9       1390.49       1501.49        14.53 o
  -3   5   9        796.45        836.78         8.99 o
  -2   5   9        146.01        204.10        12.70 o
  -1   5   9       2822.98       3095.45        33.92 o
   0   5   9       1495.18       1512.91        19.25 o
   1   5   9        491.26        560.91        10.46 o
   2   5   9        287.29        368.81        11.77 o
   3   5   9        601.52        600.47        11.96 o
   4   5   9        233.48        245.68         5.34 o
   5   5   9        323.50        333.01         5.69 o
   6   5   9        640.15        640.12        11.23 o
   7   5   9        222.01        253.71         5.35 o
   8   5   9          4.63          7.83         1.65 o
 -10   6   9        225.84        184.85         3.88 o
  -9   6   9         96.59         98.93         2.59 o
  -8   6   9         32.79         52.77         3.66 o
  -7   6   9         54.73         74.36         6.16 o
  -6   6   9          3.98         21.12         7.74 o
  -5   6   9        541.87        592.53        14.64 o
  -4   6   9        104.95        141.76         9.76 o
  -3   6   9         19.60         30.70         2.24 o
  -2   6   9        325.31        354.90         6.05 o
  -1   6   9        351.07        375.29         5.75 o
   0   6   9         77.92         89.77         4.47 o
   1   6   9        370.48        407.84         9.18 o
   2   6   9       1185.90       1266.18        21.30 o
   3   6   9       1345.51       1422.00        20.46 o
   4   6   9       1251.00       1204.66        47.08 o
   5   6   9        585.56        620.31         9.45 o
   6   6   9       1552.80       1500.72        15.00 o
   7   6   9       1132.40       1031.47        12.46 o
  -9   7   9        157.34        149.64         3.34 o
  -8   7   9        670.10        701.36         8.55 o
  -7   7   9        933.34        937.35        11.19 o
  -6   7   9       1837.17       1835.29        25.01 o
  -5   7   9       1701.00       1798.87        25.48 o
  -4   7   9        577.82        573.33         9.09 o
  -3   7   9       1156.40       1234.70        26.14 o
  -2   7   9       1104.68       1212.54        12.35 o
  -1   7   9        379.88        435.22         8.01 o
   0   7   9        779.01        834.36        11.70 o
   1   7   9       1396.63       1489.97        18.01 o
   2   7   9        425.18        456.31         9.25 o
   3   7   9        518.27        535.37         9.61 o
   4   7   9        560.43        597.54         9.42 o
   5   7   9        394.33        409.14         6.72 o
   6   7   9        290.37        259.97        32.49 o
   7   7   9          5.67          4.12         1.40 o
  -9   8   9          0.04         15.36         1.69 o
  -8   8   9        146.78        168.43         3.21 o
  -7   8   9         11.74         24.53         2.35 o
  -6   8   9         53.94         80.63         3.23 o
  -5   8   9         10.59         23.19         2.83 o
  -4   8   9          1.53         11.78         3.08 o
  -3   8   9        381.03        406.06        11.95 o
  -2   8   9        221.52        259.77         6.17 o
  -1   8   9         83.67         94.09         3.28 o
   0   8   9        836.16        888.91        15.75 o
   1   8   9       1038.33       1095.17        17.15 o
   2   8   9        423.37        427.78         8.36 o
   3   8   9        329.76        337.91         6.87 o
   4   8   9        681.35        710.11        12.21 o
   5   8   9        503.49        493.34         9.08 o
   6   8   9       1609.87       1099.89        18.78 o
  -8   9   9       1020.37        856.55        13.40 o
  -7   9   9          7.05          8.38         0.83 o
  -6   9   9        655.38        708.99         8.68 o
  -5   9   9       1256.32       1266.97        13.07 o
  -4   9   9         24.06         27.92         2.11 o
  -3   9   9        548.67        712.88        10.56 o
  -2   9   9       1909.75       2061.91        17.56 o
  -1   9   9         17.10         14.66         1.39 o
   0   9   9       1648.86       1788.34        15.44 o
   1   9   9       2513.82       2601.26        29.91 o
   2   9   9        129.72        140.97         6.29 o
   3   9   9          5.09         53.19         4.71 o
   4   9   9        407.42        408.44        16.16 o
   5   9   9          1.39          5.38         1.04 o
   6   9   9         76.77         49.91        21.35 o
  -7  10   9         13.90         14.37         1.69 o
  -6  10   9         13.30         16.57         1.18 o
  -5  10   9         55.11         67.65         3.11 o
  -4  10   9        365.53        380.33         7.67 o
  -3  10   9        155.68        174.48         7.39 o
  -2  10   9          0.60         20.86         2.54 o
  -1  10   9         21.03         22.30         1.94 o
   0  10   9        425.58        410.80         8.68 o
   1  10   9        526.34        533.74         9.89 o
   2  10   9        338.32        367.98         7.84 o
   3  10   9        905.81        912.30        12.05 o
   4  10   9        280.49        285.97        10.32 o
   5  10   9        162.51        129.80         4.45 o
  -5  11   9         64.16         74.06         3.82 o
  -4  11   9       1287.72       1071.73       154.41 o
  -3  11   9        227.78        214.31         8.06 o
  -2  11   9         88.64         84.86         3.38 o
  -1  11   9       1110.82       1193.55        14.32 o
   0  11   9         22.85         26.06         2.67 o
   1  11   9        267.82        284.30         6.16 o
   2  11   9        311.26        328.57        18.55 o
   3  11   9        493.72        438.91        15.02 o
  -3  12   9        301.06        252.06         9.48 o
  -2  12   9        194.40        168.13         4.23 o
  -1  12   9        720.22        703.55         9.04 o
   0  12   9          0.43          8.77         1.29 o
   1  12   9         13.80         13.34         1.69 o
  -9   0  10         68.95         56.30         3.20 o
  -8   0  10       1822.54       1795.39        30.51 o
  -7   0  10        208.85        210.85         6.73 o
  -6   0  10        225.66        217.83        12.64 o
  -5   0  10       1176.82       1233.49        28.31 o
  -4   0  10       6665.45       6949.13       109.97 o
  -3   0  10        652.01        674.25        15.19 o
  -2   0  10       1535.02       1592.86        27.41 o
  -1   0  10       2185.05       2262.64        22.41 o
   0   0  10          2.94         10.27         2.43 o
   1   0  10        383.45        407.46         9.80 o
   2   0  10       1901.86       1941.74        58.87 o
   3   0  10        507.22        462.25        16.13 o
   4   0  10        108.04         85.82         6.66 o
   5   0  10       2200.91       2054.89        32.61 o
   6   0  10         68.72         59.71         4.41 o
   7   0  10        257.24        218.04         6.26 o
  -9   1  10         73.44         67.26         3.71 o
  -8   1  10         40.20         32.38         2.76 o
  -7   1  10        277.76        277.12         5.92 o
  -6   1  10        164.51        177.93         5.14 o
  -5   1  10         50.25         52.38         2.65 o
  -4   1  10        114.94        109.82         3.31 o
  -3   1  10        233.26        234.54         6.40 o
  -2   1  10        584.79        613.96         8.15 o
  -1   1  10         38.75         50.41         2.69 o
   0   1  10         16.01         19.48         1.48 o
   1   1  10        385.92        409.68         9.29 o
   2   1  10        360.77        387.68         6.77 o
   3   1  10         29.91         34.76         3.27 o
   4   1  10        594.07        566.64        12.45 o
   5   1  10       1038.40       1004.42        25.92 o
   6   1  10        270.80        271.78         7.08 o
   7   1  10        752.78        590.27        10.90 o
  -9   2  10        257.65        221.51         9.74 o
  -8   2  10         21.69         22.47         1.91 o
  -7   2  10       1306.39       1271.75        16.55 o
  -6   2  10       1997.20       1985.82        23.02 o
  -5   2  10        322.16        329.24         7.74 o
  -4   2  10        371.36        429.14        13.74 o
  -3   2  10       1493.37       1614.92        21.78 o
  -2   2  10        805.60        836.46        14.75 o
  -1   2  10        391.70        415.46        15.28 o
   0   2  10        779.69        816.96        24.29 o
   1   2  10        829.93        836.70         9.24 o
   2   2  10        452.37        458.02         7.18 o
   3   2  10        754.54        747.06        14.33 o
   4   2  10       1254.06       1262.37        16.53 o
   5   2  10        376.73        415.02        10.27 o
   6   2  10        351.28        354.73        10.09 o
   7   2  10        188.48        132.33         4.53 o
  -9   3  10        174.07        139.58         5.00 o
  -8   3  10        279.22        291.78         9.90 o
  -7   3  10        124.61        118.36         3.68 o
  -6   3  10          0.44          2.61         0.98 o
  -5   3  10        391.86        405.43         7.58 o
  -4   3  10         76.49         80.13         2.84 o
  -3   3  10        104.92        107.03         3.34 o
  -2   3  10        140.04        144.85         3.87 o
  -1   3  10       1024.40       1059.57        13.06 o
   0   3  10        644.68        675.64         9.39 o
   1   3  10         68.78         67.31         2.31 o
   2   3  10        105.04        111.70         3.24 o
   3   3  10        655.55        686.95        10.38 o
   4   3  10        171.30        156.29         7.83 o
   5   3  10        173.44        130.87         6.62 o
   6   3  10        459.05        386.01        26.58 o
  -8   4  10         43.99         42.07         2.37 o
  -7   4  10        192.67        204.61         3.94 o
  -6   4  10         46.24         48.84         3.11 o
  -5   4  10        334.12        352.75         7.03 o
  -4   4  10        270.11        295.92         5.95 o
  -3   4  10        582.85        610.92         8.82 o
  -2   4  10        173.39        168.31         4.13 o
  -1   4  10        323.95        354.56         5.39 o
   0   4  10        785.39        814.64        14.36 o
   1   4  10        541.62        551.69        14.96 o
   2   4  10        484.47        475.14         8.25 o
   3   4  10        227.21        238.25         8.16 o
   4   4  10        157.66        141.23         3.90 o
   5   4  10        325.88        316.29         7.69 o
   6   4  10        391.98        311.54         7.40 o
  -8   5  10          0.47          1.76         0.73 o
  -7   5  10          5.56          7.70         1.22 o
  -6   5  10         19.10         18.94         1.59 o
  -5   5  10          0.01          2.85         0.93 o
  -4   5  10        108.54        117.43         3.48 o
  -3   5  10         49.35         49.73         2.49 o
  -2   5  10          6.07          8.72         1.30 o
  -1   5  10         27.27         33.38         1.69 o
   0   5  10          1.58          2.44         0.94 o
   1   5  10         17.54         24.98         1.89 o
   2   5  10        477.47        462.54        10.00 o
   3   5  10         24.65         24.64         1.92 o
   4   5  10        111.25        119.70         3.37 o
   5   5  10        264.40        186.58        12.62 o
  -7   6  10         28.38         27.77         1.65 o
  -6   6  10          7.23         13.23         1.31 o
  -5   6  10        351.45        370.21         7.56 o
  -4   6  10         54.97         61.13         2.24 o
  -3   6  10        277.83        302.05         6.37 o
  -2   6  10        313.80        268.41        57.17 o
  -1   6  10         98.95         98.88         3.41 o
   0   6  10         66.72         76.99         3.42 o
   1   6  10        199.80        203.69         8.89 o
   2   6  10         27.61         28.85         1.68 o
   3   6  10          6.97          8.27         1.20 o
   4   6  10        159.91        140.40         4.16 o
   5   6  10        136.30         66.40         3.46 o
  -7   7  10         17.79         13.23         1.43 o
  -6   7  10         17.45         15.37         1.57 o
  -5   7  10         75.25         73.62         4.57 o
  -4   7  10          1.53          1.41         0.64 o
  -3   7  10         65.46         61.03         3.10 o
  -2   7  10          7.29         11.81         1.36 o
  -1   7  10         35.36         33.16         3.14 o
   0   7  10         80.61         86.91         3.31 o
   1   7  10         12.54         16.35         1.58 o
   2   7  10          2.24          5.54         0.98 o
   3   7  10         79.91         75.56         4.01 o
   4   7  10         54.81         44.40        10.52 o
  -5   8  10        148.02        129.47         4.80 o
  -4   8  10         80.89         95.83        11.51 o
  -3   8  10        282.33        305.51         6.51 o
  -2   8  10        110.11        137.08         4.54 o
  -1   8  10          8.82          9.23         1.36 o
   0   8  10        494.31        534.41        11.05 o
   1   8  10         27.74         26.09         2.27 o
   2   8  10         84.46         72.54         2.81 o
   3   8  10        244.51        159.49         6.00 o
  -4   9  10          2.37          3.12         0.96 o
  -3   9  10         17.30         16.03         1.91 o
  -2   9  10        160.62        167.23         5.11 o
  -1   9  10          6.27          8.62         1.21 o
   0   9  10          0.05          4.49         1.00 o
   1   9  10          2.97          6.69         1.51 o
   2   9  10          5.21          7.09         1.32 o
  -6   1  11        667.54        559.47        20.14 o
  -5   1  11          0.76          1.07         0.95 o
  -4   1  11         23.90         22.83         3.09 o
  -3   1  11         28.41         27.99         2.37 o
  -2   1  11          3.43          3.98         1.09 o
  -1   1  11        236.03        229.20         6.34 o
   0   1  11        149.16        124.91         3.63 o
   1   1  11          3.06          6.03         1.20 o
   2   1  11          4.67          4.52         1.04 o
   3   1  11        192.83        114.42        13.27 o
  -6   2  11        107.99        102.45         4.30 o
  -5   2  11        169.75        146.57         6.36 o
  -4   2  11          1.05          1.54         1.05 o
  -3   2  11        919.88        913.91        12.65 o
  -2   2  11         27.05         28.91         1.78 o
  -1   2  11        125.35        120.52        11.36 o
   0   2  11         50.89         45.37         3.90 o
   1   2  11         77.07         83.65         5.04 o
   2   2  11        647.20        464.27        60.79 o
   3   2  11         84.91         52.55         3.35 o
  -5   3  11         81.82         73.66         2.83 o
  -4   3  11          1.88          4.84         1.09 o
  -3   3  11        135.67        121.10         4.24 o
  -2   3  11        178.64        164.30        14.72 o
  -1   3  11        387.64        391.12        10.97 o
   0   3  11        404.07        410.65        11.23 o
   1   3  11        527.78        485.00        12.01 o
   2   3  11        488.37        440.36        10.58 o
  -4   4  11         47.61         46.66         3.57 o
  -3   4  11         25.96         23.34         3.35 o
  -2   4  11         88.46         84.95         3.07 o
  -1   4  11        207.58        181.07        14.22 o
   0   4  11         25.58         26.32         2.87 o
   1   4  11         71.82         70.09         4.19 o
   2   4  11         20.35         13.12         1.76 o
  -2   5  11       1358.95       1199.09        25.61 o
  -1   5  11        256.90        223.50         7.36 o
   0   5  11       1072.85        660.58        12.94 o
                                                
