# Supplementary material for: Bulky 2,6-disubstituted aryl siloxanes and a disilanamine
Source: Acta Crystallogr E Crystallogr Commun. 2020 Feb 6;76(Pt 3):318–23. doi: 10.1107/S2056989020001413 (PMC7057366; doi:10.1107/S2056989020001413)
Supplement: Supplementary file 3 [file e-76-00318-IIsup3.hkl]

#
# h,k,l, Fc-squared, Fo-squared, sigma(Fo-squared), status flag
#
data_II
_shelx_title ' rb19045fin_a.res in Pnma'
_shelx_refln_list_code          4
_shelx_F_calc_maximum      123.57
_exptl_crystal_F_000       616.00
_reflns_d_resolution_high  0.7991

loop_
 _space_group_symop_operation_xyz
 'x, y, z'
 '-x+1/2, -y, z+1/2'
 '-x, y+1/2, -z'
 'x+1/2, -y+1/2, -z+1/2'
 '-x, -y, -z'
 'x-1/2, y, -z-1/2'
 'x, -y-1/2, z'
 '-x-1/2, y-1/2, z-1/2'

_cell_length_a    14.4724
_cell_length_b    17.4657
_cell_length_c     6.7393
_cell_angle_alpha  90.000
_cell_angle_beta   90.000
_cell_angle_gamma  90.000

_shelx_F_squared_multiplier     1.000

loop_
 _refln_index_h
 _refln_index_k
 _refln_index_l
 _refln_F_squared_calc
 _refln_F_squared_meas
 _refln_F_squared_sigma
 _refln_observed_status
   2   0   0       5919.60       5338.44       123.07 o
   4   0   0      15269.82      15219.47       496.49 o
   6   0   0       2745.55       2589.62        54.55 o
   8   0   0        124.83         91.50         3.51 o
  10   0   0       1412.33       1443.25        27.41 o
  12   0   0         51.99         59.62         4.19 o
  14   0   0          0.77          3.57         3.36 o
  16   0   0        613.24        622.15        26.17 o
  18   0   0        483.68        472.40        25.19 o
   2   1   0      10851.33      10218.89       234.85 o
   4   1   0       9448.82       9176.73       160.44 o
   6   1   0       3136.32       3157.89        46.70 o
   8   1   0         97.70        109.77         2.80 o
  10   1   0        177.64        197.35         4.02 o
  12   1   0       1024.59        990.76        17.83 o
  14   1   0        301.76        306.42         9.18 o
  16   1   0         56.59         55.32         4.51 o
  18   1   0          2.64          6.86         2.49 o
   0   2   0      15004.72      13874.71       315.58 o
   2   2   0       2244.48       2025.06        38.05 o
   4   2   0       2850.99       2884.28        47.36 o
   6   2   0       3287.45       3389.10        52.79 o
   8   2   0       2371.98       2357.83        39.83 o
  10   2   0       1544.99       1488.78        23.61 o
  12   2   0        670.69        648.93        12.85 o
  14   2   0          1.86          0.93         1.80 o
  16   2   0        257.12        283.97        17.17 o
  18   2   0        173.15        143.40         9.74 o
   2   3   0       8769.96       8638.42       160.80 o
   4   3   0         22.35         32.58         1.14 o
   6   3   0        304.47        388.00         7.38 o
   8   3   0        977.79        885.12        13.68 o
  10   3   0        611.79        612.77        12.22 o
  12   3   0        200.97        223.89         5.87 o
  14   3   0        130.49        150.77         7.32 o
  16   3   0          9.20          7.97         3.61 o
   0   4   0       1344.16       1423.20        65.95 o
   2   4   0        120.61        100.87         2.89 o
   4   4   0        536.70        561.20        10.08 o
   6   4   0         42.91         38.64         1.68 o
   8   4   0       3586.35       3643.06        73.14 o
  10   4   0        762.15        722.63        12.16 o
  12   4   0         95.44         70.95         4.07 o
  14   4   0        145.34        135.85         6.16 o
  16   4   0        109.89        113.27         5.41 o
   2   5   0        415.45        424.33        10.37 o
   4   5   0         27.68         34.10         1.42 o
   6   5   0        874.90        985.47        20.00 o
   8   5   0        107.27         95.52         3.21 o
  10   5   0        469.29        525.21        10.44 o
  12   5   0        658.70        616.52        11.62 o
  14   5   0        602.74        631.51        18.94 o
  16   5   0         43.46         48.14         3.35 o
   0   6   0       8882.61       8950.20       413.70 o
   2   6   0       3438.30       3424.53        71.13 o
   4   6   0        532.35        582.06        13.69 o
   6   6   0         36.15         52.07         2.54 o
   8   6   0         13.70         13.80         1.25 o
  10   6   0        109.02        103.59         3.94 o
  12   6   0        530.25        523.11        12.86 o
  14   6   0         28.66         17.77         2.81 o
  16   6   0         83.76         95.01         4.83 o
   2   7   0         17.30         15.73         1.21 o
   4   7   0        840.12        937.06        26.61 o
   6   7   0        130.28        121.36         4.50 o
   8   7   0       1500.78       1623.99        26.66 o
  10   7   0          7.11          5.66         1.26 o
  12   7   0        178.67        152.83         5.73 o
  14   7   0        132.85        118.03         6.97 o
  16   7   0        145.99        150.63         8.10 o
   0   8   0        847.99        791.95        34.85 o
   2   8   0        519.22        470.61        12.23 o
   4   8   0         23.87         25.65         3.55 o
   6   8   0       1618.46       1587.24        29.54 o
   8   8   0       1556.82       1534.99        27.36 o
  10   8   0        547.04        476.36        10.42 o
  12   8   0        625.93        622.78        15.53 o
  14   8   0         23.95         34.24         3.88 o
  16   8   0         36.34         32.67         3.28 o
   2   9   0        978.26        903.10        22.31 o
   4   9   0        685.40        625.92        11.99 o
   6   9   0        170.34        198.71         4.35 o
   8   9   0        506.69        495.91        10.49 o
  10   9   0        709.22        705.84        15.58 o
  12   9   0        377.30        392.00        13.34 o
  14   9   0        184.79        219.59         9.60 o
  16   9   0         18.49         19.42         2.33 o
   0  10   0       2809.97       2499.55        69.30 o
   2  10   0       1098.96        922.22        14.87 o
   4  10   0        653.60        722.63        11.73 o
   6  10   0        426.98        446.93         9.00 o
   8  10   0       3145.71       3087.90        55.38 o
  10  10   0        358.09        320.82         9.29 o
  12  10   0          6.49          5.71         2.54 o
  14  10   0         16.07         14.23         2.27 o
  16  10   0        177.78        161.51        11.11 o
   2  11   0       1136.15       1113.14        19.00 o
   4  11   0        159.85        137.52         4.04 o
   6  11   0         12.09         20.45         1.94 o
   8  11   0         80.43         67.72         4.04 o
  10  11   0         47.29         49.19         5.25 o
  12  11   0        860.17        911.10        25.13 o
  14  11   0        272.43        297.82        11.17 o
   0  12   0       8016.93       7799.76       162.78 o
   2  12   0       2901.84       2876.10        46.37 o
   4  12   0         94.16         90.96         3.30 o
   6  12   0        403.00        400.24        11.73 o
   8  12   0        108.31        120.09         5.47 o
  10  12   0        364.90        382.85         9.74 o
  12  12   0        198.27        188.65         8.34 o
  14  12   0         78.43         93.82        13.00 o
   2  13   0        812.32        759.70        14.80 o
   4  13   0       1101.44       1123.30        24.27 o
   6  13   0       1778.29       1756.23        40.02 o
   8  13   0          0.59         -0.44         1.82 o
  10  13   0        134.38        121.20         6.00 o
  12  13   0        236.52        255.97        12.90 o
  14  13   0         44.58         43.02         4.55 o
   0  14   0      10579.83      10560.62       284.77 o
   2  14   0          6.08          7.20         1.51 o
   4  14   0       2911.50       2946.05        64.69 o
   6  14   0          3.25          6.08         2.34 o
   8  14   0        443.56        473.39        19.48 o
  10  14   0       1088.61       1142.18        29.85 o
  12  14   0        194.60        201.14         8.55 o
   2  15   0        490.01        487.58        12.36 o
   4  15   0        984.96       1036.52        22.95 o
   6  15   0        371.63        413.12        13.54 o
   8  15   0          3.51         10.00         3.10 o
  10  15   0         69.20         74.78         4.19 o
  12  15   0        113.40        120.86         7.06 o
   0  16   0       1250.42       1297.84        45.02 o
   2  16   0        421.37        401.28        10.77 o
   4  16   0         50.49         47.38         3.36 o
   6  16   0         10.94         13.70         2.89 o
   8  16   0        248.18        251.83        10.51 o
  10  16   0        256.39        228.22        11.29 o
  12  16   0        102.45         96.60         5.49 o
   2  17   0        193.31        197.31         7.20 o
   4  17   0         14.51         18.71         2.74 o
   6  17   0         82.97         76.92         7.24 o
   8  17   0         76.29         69.43         4.62 o
  10  17   0         41.52         50.24         4.52 o
   0  18   0        737.63        862.39        48.74 o
   2  18   0        235.13        267.70         9.79 o
   4  18   0         67.54         78.45         6.94 o
   6  18   0          9.41          8.94         2.91 o
   8  18   0        202.75        216.80        12.38 o
  10  18   0         76.87         72.04         4.62 o
   2  19   0         97.25        110.42         7.93 o
   4  19   0        122.70        128.77         6.74 o
   6  19   0         33.94         31.26         7.33 o
   8  19   0        102.00        127.28        26.74 o
   0  20   0        624.15        712.28        39.31 o
   2  20   0         26.98         29.07         6.03 o
   4  20   0        185.92        173.02        23.84 o
   6  20   0        181.27        185.94        14.25 o
   2  21   0        129.17        138.27         7.40 o
   4  21   0          0.87         -2.38         2.38 o
   1   0   1       1990.93       1898.25        44.17 o
   2   0   1      13003.45      12583.07       259.74 o
   3   0   1       7313.98       6791.06       118.00 o
   4   0   1       4343.59       4248.70        80.57 o
   5   0   1       2246.64       2150.68        38.37 o
   6   0   1        266.12        308.08         5.72 o
   7   0   1       3828.22       3805.26        59.49 o
   8   0   1        118.57        112.12         3.74 o
   9   0   1       1159.84       1141.95        16.14 o
  10   0   1        265.15        306.72         5.56 o
  11   0   1       1981.81       1964.72        28.31 o
  12   0   1        126.09        112.25         3.79 o
  13   0   1         12.20          8.39         1.81 o
  14   0   1          0.05          0.23         1.85 o
  15   0   1        478.04        477.38        21.88 o
  16   0   1          0.06         -0.76         1.94 o
  17   0   1          0.46         -0.57         1.43 o
   0   1   1       7967.78       8049.39       151.40 o
   1   1   1       4864.07       4670.01        81.29 o
   2   1   1       1347.45       1347.29        18.73 o
   3   1   1       2620.08       2507.24        33.53 o
   4   1   1       1625.60       1642.62        19.32 o
   5   1   1         45.61         33.64         0.97 o
   6   1   1         51.85         57.33         1.68 o
   7   1   1        714.71        625.03         7.68 o
   8   1   1       2113.71       2113.32        22.19 o
   9   1   1         26.74         33.59         1.00 o
  10   1   1          7.88         12.05         0.83 o
  11   1   1        225.77        235.68         3.56 o
  12   1   1        603.49        612.49         8.54 o
  13   1   1         30.31         28.41         1.58 o
  14   1   1          8.80          7.38         1.47 o
  15   1   1        294.24        294.10         7.59 o
  16   1   1         40.38         47.32         4.00 o
  17   1   1         13.37         16.29         1.63 o
   1   2   1       3789.00       3606.65        59.17 o
   2   2   1       1184.61       1129.56        18.66 o
   3   2   1       4461.91       4351.52        69.10 o
   4   2   1       5387.70       5338.58        67.39 o
   5   2   1         43.85         39.52         1.10 o
   6   2   1         31.94         25.34         0.91 o
   7   2   1       2469.56       2353.97        27.84 o
   8   2   1        835.10        833.40         9.23 o
   9   2   1       1513.48       1533.28        15.59 o
  10   2   1          8.07          9.04         0.80 o
  11   2   1        331.46        331.16         5.11 o
  12   2   1         75.49         71.70         2.18 o
  13   2   1         24.83         20.45         1.49 o
  14   2   1         34.10         37.70         2.16 o
  15   2   1         78.80         83.04         3.35 o
  16   2   1          0.01         -0.82         1.12 o
  17   2   1        207.50        217.64         8.01 o
   0   3   1       3812.73       3873.66       100.61 o
   1   3   1       1492.15       1430.64        20.10 o
   2   3   1          5.73         27.84         2.56 o
   3   3   1       1016.45        991.02        14.27 o
   4   3   1        599.03        587.42         8.05 o
   5   3   1        164.90        182.29         2.92 o
   6   3   1       2395.55       2333.18        35.14 o
   7   3   1         95.34         83.05         1.98 o
   8   3   1        315.05        324.81         4.95 o
   9   3   1        183.69        166.91         2.82 o
  10   3   1        416.67        350.74         5.21 o
  11   3   1        173.58        168.49         3.27 o
  12   3   1        189.85        181.23         3.63 o
  13   3   1        423.29        421.60         7.42 o
  14   3   1         49.44         47.05         2.96 o
  15   3   1         39.41         44.41         2.47 o
  16   3   1          2.91          6.60         1.39 o
  17   3   1         25.08         25.34         1.70 o
   1   4   1        500.65        485.41         8.60 o
   2   4   1       2094.65       2108.29        28.44 o
   3   4   1       4644.33       4697.31        69.05 o
   4   4   1          8.95         11.71         0.77 o
   5   4   1         24.99         30.53         1.24 o
   6   4   1        602.57        674.71        10.09 o
   7   4   1        985.54        985.70        14.26 o
   8   4   1          0.00          1.80         0.63 o
   9   4   1        494.59        503.41         6.96 o
  10   4   1        239.06        243.90         3.95 o
  11   4   1        648.11        646.44         8.88 o
  12   4   1         13.50         15.04         1.17 o
  13   4   1        201.45        193.05         3.97 o
  14   4   1        105.29        110.82         3.38 o
  15   4   1         46.81         52.41         2.83 o
  16   4   1         46.84         43.90         2.21 o
  17   4   1        267.23        254.48        12.01 o
   0   5   1      12926.32      12908.69       297.97 o
   1   5   1         94.39         84.80         1.79 o
   2   5   1       2527.14       2594.69        38.14 o
   3   5   1        104.05        127.40         2.57 o
   4   5   1          7.33         10.36         0.70 o
   5   5   1        239.42        239.68         4.39 o
   6   5   1          0.72          1.49         0.67 o
   7   5   1        540.43        528.62         8.37 o
   8   5   1         87.40         88.86         2.11 o
   9   5   1          3.50          3.69         0.75 o
  10   5   1         28.30         27.67         1.36 o
  11   5   1          3.89          3.99         1.00 o
  12   5   1        112.66        121.10         2.87 o
  13   5   1          2.60          3.27         1.01 o
  14   5   1         27.23         37.48         2.78 o
  15   5   1        167.54        172.51         5.03 o
  16   5   1          0.89          0.49         1.35 o
  17   5   1         53.21         48.17         2.74 o
   1   6   1       3345.78       3328.60        63.16 o
   2   6   1         74.34         84.89         2.42 o
   3   6   1        891.49       1020.13        19.58 o
   4   6   1        163.94        182.97         3.59 o
   5   6   1         30.53         37.64         1.83 o
   6   6   1          5.72          8.82         1.08 o
   7   6   1         24.49         33.35         1.54 o
   8   6   1          3.53          3.35         0.75 o
   9   6   1       1835.13       1812.82        21.98 o
  10   6   1        115.77        104.29         2.55 o
  11   6   1       1581.32       1525.98        19.71 o
  12   6   1        297.12        275.73         5.31 o
  13   6   1         20.70         20.00         1.63 o
  14   6   1        225.00        214.53         7.39 o
  15   6   1         26.15         24.78         1.98 o
  16   6   1         55.41         51.29         2.70 o
  17   6   1        109.98        108.84         5.18 o
   0   7   1       3764.22       3789.62       111.97 o
   1   7   1       3377.96       3496.46        72.13 o
   2   7   1       1980.67       2132.99        39.89 o
   3   7   1         14.67         24.35         1.02 o
   4   7   1        668.71        738.82        12.96 o
   5   7   1       3520.50       3371.81        89.71 o
   6   7   1        905.91        949.19        11.49 o
   7   7   1          1.48          3.52         0.79 o
   8   7   1         30.38         29.39         1.41 o
   9   7   1        135.55        136.31         3.11 o
  10   7   1         52.17         56.89         2.40 o
  11   7   1        123.37        130.12         3.82 o
  12   7   1         19.00         21.44         1.45 o
  13   7   1         61.42         63.18         3.08 o
  14   7   1         45.99         47.64         3.46 o
  15   7   1        226.60        234.60         7.13 o
  16   7   1          8.38          6.06         1.35 o
  17   7   1         30.75         23.81         3.50 o
   1   8   1       5231.07       5240.71       109.33 o
   2   8   1        254.30        292.74         7.32 o
   3   8   1          6.19         17.06         1.17 o
   4   8   1         62.97         54.50         1.90 o
   5   8   1          8.73          7.59         0.85 o
   6   8   1         28.82         30.53         1.30 o
   7   8   1          2.99          1.53         0.80 o
   8   8   1        148.29        155.57         3.48 o
   9   8   1       1121.17       1054.02        15.09 o
  10   8   1        104.45        107.04         2.97 o
  11   8   1        765.56        727.40        11.77 o
  12   8   1          3.55          3.61         1.23 o
  13   8   1          6.00          6.07         1.35 o
  14   8   1         41.55         36.33         2.61 o
  15   8   1         26.41         32.21         2.57 o
  16   8   1        131.23        143.88         4.48 o
   0   9   1          3.37          6.88         1.93 o
   1   9   1        124.32         97.80         4.47 o
   2   9   1         13.35         10.99         1.25 o
   3   9   1        100.61         62.10         1.90 o
   4   9   1         55.90         50.59         1.80 o
   5   9   1        212.77        193.17         3.38 o
   6   9   1        135.80        161.74         3.27 o
   7   9   1        402.85        392.09         6.61 o
   8   9   1        522.77        511.83         7.73 o
   9   9   1         18.73         21.31         1.40 o
  10   9   1        275.64        258.07         5.03 o
  11   9   1        149.85        139.05         3.71 o
  12   9   1          6.70          8.14         1.47 o
  13   9   1         99.61         91.27         4.42 o
  14   9   1          1.37          2.72         1.67 o
  15   9   1         82.91         71.35         5.39 o
  16   9   1         39.93         31.02         2.23 o
   1  10   1       1213.94       1157.00        14.11 o
   2  10   1        183.60        237.89         3.67 o
   3  10   1       1383.87       1238.53        15.52 o
   4  10   1        202.20        191.39         3.49 o
   5  10   1        295.14        282.75         4.82 o
   6  10   1        656.65        671.54         9.41 o
   7  10   1       1027.14        931.65        12.58 o
   8  10   1          0.62          1.39         0.96 o
   9  10   1        469.00        494.17         7.99 o
  10  10   1        337.95        322.06         6.34 o
  11  10   1        396.50        380.69         6.89 o
  12  10   1          0.12         -0.04         1.71 o
  13  10   1         57.66         54.74         2.98 o
  14  10   1        134.83        144.39         5.01 o
  15  10   1         50.19         45.54         2.13 o
   0  11   1         12.43         18.48         1.38 o
   1  11   1        369.70        330.29         4.61 o
   2  11   1        437.54        444.96         5.95 o
   3  11   1        612.52        578.41         8.19 o
   4  11   1        203.59        199.52         3.85 o
   5  11   1        237.30        239.27         4.43 o
   6  11   1          0.02          0.17         0.84 o
   7  11   1        124.23        116.95         3.76 o
   8  11   1        135.57        146.10         3.90 o
   9  11   1         19.00         18.95         1.62 o
  10  11   1          0.39          0.33         1.07 o
  11  11   1         97.22         97.04         4.14 o
  12  11   1         25.70         22.38         1.83 o
  13  11   1        179.25        189.26         5.57 o
  14  11   1         11.27         15.87         1.46 o
  15  11   1          9.86          9.77         2.03 o
   1  12   1       1040.41        981.93        12.52 o
   2  12   1        144.37        156.64         3.34 o
   3  12   1        313.16        295.71         5.08 o
   4  12   1       1285.40       1266.48        16.35 o
   5  12   1         22.37         15.19         1.27 o
   6  12   1          7.84          7.69         1.15 o
   7  12   1        920.12        926.24        13.64 o
   8  12   1        127.50        123.51         3.48 o
   9  12   1       1203.72       1178.39        19.95 o
  10  12   1        106.63         91.92         4.05 o
  11  12   1        257.98        276.44         7.58 o
  12  12   1          3.51          1.17         1.32 o
  13  12   1          0.88          0.74         1.33 o
  14  12   1          1.87          2.15         1.31 o
   0  13   1        639.62        683.10        12.07 o
   1  13   1        324.07        319.72         5.94 o
   2  13   1         69.95         85.70         2.93 o
   3  13   1        661.11        661.90         9.87 o
   4  13   1        812.66        788.47        11.73 o
   5  13   1        139.05        123.09         3.29 o
   6  13   1        115.16        106.05         3.17 o
   7  13   1         73.38         88.61         3.40 o
   8  13   1        546.85        527.62        10.96 o
   9  13   1         15.61         15.82         2.02 o
  10  13   1          0.18          1.81         1.70 o
  11  13   1         41.88         50.80         2.84 o
  12  13   1        390.27        370.20         9.91 o
  13  13   1         29.89         28.99         2.26 o
  14  13   1         13.64         15.72         2.05 o
   1  14   1        546.77        548.76         9.49 o
   2  14   1        635.10        634.36        10.18 o
   3  14   1       1408.41       1437.49        19.80 o
   4  14   1         68.50         66.86         2.31 o
   5  14   1         27.41         28.34         1.68 o
   6  14   1        317.98        327.75         6.59 o
   7  14   1        488.26        496.14        12.82 o
   8  14   1        203.08        221.89         7.11 o
   9  14   1        279.82        286.45         9.37 o
  10  14   1          0.84          0.72         1.65 o
  11  14   1        524.28        541.83        12.81 o
  12  14   1          0.09          2.05         1.14 o
  13  14   1          7.41          3.29         1.50 o
   0  15   1        251.52        259.03        10.21 o
   1  15   1        532.31        531.88        10.31 o
   2  15   1          5.52          2.99         1.11 o
   3  15   1        295.62        277.25         6.11 o
   4  15   1        344.98        349.00         7.46 o
   5  15   1          2.45          1.02         1.15 o
   6  15   1        203.29        210.56         5.38 o
   7  15   1        181.48        201.01         8.19 o
   8  15   1          6.35          6.54         1.80 o
   9  15   1          3.51          6.86         1.90 o
  10  15   1         42.63         36.86         2.65 o
  11  15   1         58.06         55.49         2.94 o
  12  15   1        187.21        190.18         5.85 o
   1  16   1        131.60        125.59         4.19 o
   2  16   1        271.48        270.23         6.02 o
   3  16   1        591.25        585.00        10.07 o
   4  16   1        168.54        156.92         5.39 o
   5  16   1          0.02          1.82         1.41 o
   6  16   1         19.92         22.14         1.97 o
   7  16   1        565.24        604.28        17.88 o
   8  16   1         35.02         28.07         2.48 o
   9  16   1        254.31        283.90         8.53 o
  10  16   1         61.11         65.69         3.13 o
  11  16   1        108.64        100.66         4.71 o
  12  16   1          7.96          9.85         1.93 o
   0  17   1         63.82         67.33         5.01 o
   1  17   1        137.09        141.21         5.05 o
   2  17   1        660.79        671.37        12.94 o
   3  17   1        147.75        156.23         4.88 o
   4  17   1        183.17        188.27         5.10 o
   5  17   1          1.44          1.76         1.35 o
   6  17   1         99.69        103.71         4.48 o
   7  17   1         88.91         99.32         5.33 o
   8  17   1          4.49          2.64         1.60 o
   9  17   1        165.95        193.48         6.88 o
  10  17   1          3.73          2.52         1.20 o
  11  17   1         22.38         19.94         2.34 o
   1  18   1        110.20        112.81         5.58 o
   2  18   1        103.02        104.78         5.32 o
   3  18   1        304.64        303.03        10.92 o
   4  18   1          5.80          6.79         1.53 o
   5  18   1         16.94         15.14         2.46 o
   6  18   1         13.13         13.53         3.42 o
   7  18   1        195.35        194.28         9.62 o
   8  18   1          0.81          0.24         1.42 o
   9  18   1         93.29         87.26         4.04 o
  10  18   1          2.59          2.34         2.63 o
   0  19   1        400.47        441.15        26.32 o
   1  19   1         12.76         14.79         2.20 o
   2  19   1          8.12         11.52         1.99 o
   3  19   1          3.34          1.76         1.49 o
   4  19   1        205.32        230.55        10.23 o
   5  19   1         74.40         85.18         5.14 o
   6  19   1         84.83         91.92         5.54 o
   7  19   1        139.39        149.97         7.22 o
   8  19   1         43.92         41.67         2.90 o
   1  20   1        654.44        684.39        19.92 o
   2  20   1         14.97         16.02         1.94 o
   3  20   1          0.17          0.98         1.69 o
   4  20   1          0.54          3.31         2.19 o
   5  20   1          5.84          7.08         2.37 o
   6  20   1         45.74         50.11         5.98 o
   0  21   1         28.58         32.45         3.26 o
   1  21   1        126.48        128.56         7.32 o
   2  21   1         28.87         32.95         5.97 o
   3  21   1         14.55         13.15         2.16 o
   4  21   1         41.96         28.95         2.77 o
   0   0   2        321.23        368.26        11.58 o
   1   0   2         27.80         25.93         1.21 o
   2   0   2        475.03        568.12         9.48 o
   3   0   2        240.63        245.44         4.59 o
   4   0   2          3.25          3.14         0.70 o
   5   0   2        396.41        453.82         9.79 o
   6   0   2          1.42          3.12         0.88 o
   7   0   2        739.25        864.82        18.46 o
   8   0   2       2594.80       2695.48        43.24 o
   9   0   2        272.71        290.54         6.61 o
  10   0   2       3339.39       3362.50        53.87 o
  11   0   2       1240.28       1296.60        22.55 o
  12   0   2         19.23         16.14         1.65 o
  13   0   2         31.69         39.10         2.60 o
  14   0   2         98.51         89.91         3.93 o
  15   0   2        139.61        139.72         4.57 o
  16   0   2          4.41          7.57         1.97 o
  17   0   2          6.88          4.88         1.34 o
   1   1   2        131.99        163.50         2.56 o
   2   1   2         47.93         69.16         1.53 o
   3   1   2         93.04         88.33         1.63 o
   4   1   2       3097.54       3180.63        38.15 o
   5   1   2       1788.55       1931.42        25.60 o
   6   1   2        989.01        869.17        15.62 o
   7   1   2         30.90         29.21         1.11 o
   8   1   2        305.95        316.03         4.81 o
   9   1   2       1808.87       1839.79        21.00 o
  10   1   2          0.20          4.18         0.86 o
  11   1   2         53.74         53.29         1.71 o
  12   1   2        101.35         89.19         2.38 o
  13   1   2          3.29          4.72         1.04 o
  14   1   2        236.83        240.99         4.84 o
  15   1   2         67.84         63.64         2.17 o
  16   1   2        290.48        291.44         6.73 o
  17   1   2          1.77          1.50         1.46 o
   0   2   2        606.76        656.82        12.31 o
   1   2   2       2015.85       1952.86        25.59 o
   2   2   2       2431.43       2443.68        33.16 o
   3   2   2          0.94          1.21         0.39 o
   4   2   2       1760.08       1837.81        21.49 o
   5   2   2         15.41         27.93         1.04 o
   6   2   2          4.98          7.65         0.86 o
   7   2   2       1904.23       2028.75        21.36 o
   8   2   2        776.83        803.56         8.66 o
   9   2   2        258.52        251.28         3.65 o
  10   2   2        454.10        485.71         6.16 o
  11   2   2        364.14        396.81         5.66 o
  12   2   2         32.13         33.78         1.86 o
  13   2   2        265.66        254.63         4.99 o
  14   2   2          4.40          4.91         1.19 o
  15   2   2          1.62          1.05         1.04 o
  16   2   2         70.80         78.94         2.58 o
  17   2   2          3.00          1.92         1.06 o
   1   3   2       2711.56       2793.01        39.45 o
   2   3   2        246.09        202.07         3.55 o
   3   3   2        283.15        307.43         4.51 o
   4   3   2        140.15        129.94         2.47 o
   5   3   2        831.67        839.89        11.68 o
   6   3   2        788.75        801.84        12.98 o
   7   3   2        257.45        234.27         3.14 o
   8   3   2         67.08         64.09         1.49 o
   9   3   2        647.59        658.78         8.24 o
  10   3   2        421.26        427.71         5.90 o
  11   3   2         36.09         42.88         1.68 o
  12   3   2        528.55        528.14         7.34 o
  13   3   2         28.18         29.85         1.61 o
  14   3   2        127.09        124.87         3.56 o
  15   3   2          0.57          0.42         1.08 o
  16   3   2         90.04         96.16         2.81 o
  17   3   2        263.66        254.92         6.36 o
   0   4   2        117.66        131.30         3.08 o
   1   4   2        656.26        688.56        10.31 o
   2   4   2       3059.35       3075.80        39.97 o
   3   4   2         11.80          5.55         0.57 o
   4   4   2        864.26        819.00        10.95 o
   5   4   2        170.14        178.35         3.77 o
   6   4   2        683.61        705.61        11.62 o
   7   4   2         21.95         16.77         0.89 o
   8   4   2        525.90        563.24         6.84 o
   9   4   2         14.46         15.13         0.99 o
  10   4   2        259.23        287.88         4.75 o
  11   4   2        206.21        209.52         4.29 o
  12   4   2        242.11        247.40         4.52 o
  13   4   2          0.08          0.36         1.07 o
  14   4   2         27.94         25.46         1.83 o
  15   4   2         71.31         75.73         2.49 o
  16   4   2        190.72        191.89         6.36 o
  17   4   2          1.94          1.71         1.24 o
   1   5   2       1141.30       1223.62        15.78 o
   2   5   2       1346.80       1341.35        17.75 o
   3   5   2        510.57        495.48         7.48 o
   4   5   2       1237.52       1232.00        21.96 o
   5   5   2       1434.90       1499.40        22.93 o
   6   5   2       1422.13       1370.85        17.62 o
   7   5   2        881.52        856.34        11.39 o
   8   5   2        100.18        111.93         2.33 o
   9   5   2        193.89        182.89         3.19 o
  10   5   2         92.92        101.71         3.04 o
  11   5   2        557.00        546.36         7.93 o
  12   5   2          0.52          1.95         1.03 o
  13   5   2         27.21         29.75         2.02 o
  14   5   2          6.21          8.77         1.24 o
  15   5   2        383.21        399.13        11.18 o
  16   5   2        129.60        135.97         4.38 o
  17   5   2         70.23         64.84         6.92 o
   0   6   2        136.95        225.67         4.87 o
   1   6   2         30.91         34.60         1.10 o
   2   6   2        461.10        425.22         6.73 o
   3   6   2         64.31         56.19         1.49 o
   4   6   2        478.00        535.81         8.57 o
   5   6   2        610.04        638.91         8.77 o
   6   6   2        490.28        487.41         6.22 o
   7   6   2          2.32          2.45         0.77 o
   8   6   2       1649.50       1687.64        21.26 o
   9   6   2        202.92        207.28         4.21 o
  10   6   2       1623.32       1580.86        18.57 o
  11   6   2         70.60         72.16         2.42 o
  12   6   2        212.74        220.23         4.59 o
  13   6   2        125.16        121.62         3.79 o
  14   6   2        139.89        137.07         3.73 o
  15   6   2        101.23        102.50         4.53 o
  16   6   2         66.35         55.49         2.66 o
   1   7   2       3587.22       3553.03        52.83 o
   2   7   2       2173.83       2348.95        39.33 o
   3   7   2        522.90        584.23        10.16 o
   4   7   2        989.57        880.09        11.61 o
   5   7   2         24.65         19.59         0.92 o
   6   7   2        317.82        260.81         4.97 o
   7   7   2         91.93         83.97         2.13 o
   8   7   2          3.02          3.62         0.84 o
   9   7   2        662.18        636.10         8.77 o
  10   7   2        172.04        181.53         4.92 o
  11   7   2        262.64        258.67         6.02 o
  12   7   2         14.11         14.99         1.50 o
  13   7   2         11.32          7.76         1.41 o
  14   7   2         67.52         78.44         3.42 o
  15   7   2        303.91        317.00         8.97 o
  16   7   2        541.10        579.18        17.63 o
   0   8   2        234.03        164.41         6.37 o
   1   8   2        269.22        286.28         6.23 o
   2   8   2       1968.85       1802.15        29.14 o
   3   8   2          0.34          1.13         0.57 o
   4   8   2       1322.01       1302.52        14.60 o
   5   8   2         32.46         35.64         1.24 o
   6   8   2        196.11        189.00         3.89 o
   7   8   2         19.12         23.60         1.21 o
   8   8   2        463.97        441.66         6.30 o
   9   8   2        110.67        123.99         3.17 o
  10   8   2        419.08        420.81         6.87 o
  11   8   2        150.01        153.39         4.25 o
  12   8   2        122.70        123.70         5.17 o
  13   8   2         18.25         17.54         2.07 o
  14   8   2         90.89         94.32         4.02 o
  15   8   2         56.46         50.64         3.35 o
  16   8   2        110.09        116.68         5.91 o
   1   9   2        734.60        786.53        12.39 o
   2   9   2        296.97        271.72         6.61 o
   3   9   2        746.49        740.40         9.27 o
   4   9   2        131.80        103.37         1.95 o
   5   9   2         23.03         26.60         1.11 o
   6   9   2        572.34        518.85         7.18 o
   7   9   2         68.86         70.96         2.06 o
   8   9   2         84.56         81.93         2.57 o
   9   9   2         22.57         18.51         1.39 o
  10   9   2        463.79        451.98         7.49 o
  11   9   2        194.38        198.40         4.77 o
  12   9   2        240.70        224.73         7.38 o
  13   9   2        128.13        116.02         5.32 o
  14   9   2         45.92         48.15         2.83 o
  15   9   2        201.05        209.20         7.75 o
   0  10   2        162.06        167.85         6.40 o
   1  10   2         94.62        128.87         2.50 o
   2  10   2        915.72        912.60        10.91 o
   3  10   2        116.57        106.30         2.32 o
   4  10   2        161.32        171.43         2.96 o
   5  10   2        342.60        343.07         4.92 o
   6  10   2        566.66        533.54         8.14 o
   7  10   2         42.95         39.17         1.70 o
   8  10   2        277.82        280.95         5.04 o
   9  10   2         47.63         53.76         2.28 o
  10  10   2         79.19         79.31         2.45 o
  11  10   2         30.30         21.05         1.87 o
  12  10   2        254.30        261.41         7.57 o
  13  10   2         31.58         32.62         2.29 o
  14  10   2         57.67         54.63         2.82 o
  15  10   2         38.15         30.33         1.80 o
   1  11   2          0.44          0.44         0.69 o
   2  11   2        236.93        255.08         4.22 o
   3  11   2         14.35          8.51         0.86 o
   4  11   2        256.06        245.57         4.74 o
   5  11   2         33.42         32.81         1.44 o
   6  11   2        755.87        771.05        10.17 o
   7  11   2         97.41        110.09         3.02 o
   8  11   2        220.67        241.90         4.62 o
   9  11   2        322.85        330.97         5.96 o
  10  11   2         25.91         25.58         2.00 o
  11  11   2         26.35         23.93         2.00 o
  12  11   2         18.35         22.03         2.04 o
  13  11   2        135.90        132.27         5.42 o
  14  11   2          0.52          1.63         1.01 o
  15  11   2         15.67         19.78         3.29 o
   0  12   2          9.47         18.95         1.72 o
   1  12   2        271.07        252.21         4.40 o
   2  12   2         87.05         85.40         2.20 o
   3  12   2          1.09          1.51         0.92 o
   4  12   2        118.21        114.11         3.01 o
   5  12   2          0.29          0.60         0.92 o
   6  12   2         77.99         66.28         2.28 o
   7  12   2        460.79        416.30        10.11 o
   8  12   2        794.74        722.55        11.50 o
   9  12   2        232.86        248.52         5.45 o
  10  12   2        734.43        747.87        15.02 o
  11  12   2        412.57        418.85        10.61 o
  12  12   2         75.84         90.33         4.65 o
  13  12   2         22.54         22.31         2.17 o
  14  12   2          0.27          1.60         1.24 o
   1  13   2         42.73         61.68         2.02 o
   2  13   2         95.38         82.34         2.50 o
   3  13   2          0.63          0.80         1.02 o
   4  13   2        815.86        831.75        12.00 o
   5  13   2        432.84        409.23         6.41 o
   6  13   2        154.08        169.87         3.78 o
   7  13   2          0.06          0.07         1.32 o
   8  13   2        222.53        227.62         5.91 o
   9  13   2        581.33        543.70        14.86 o
  10  13   2          0.23          3.87         1.65 o
  11  13   2         16.32         16.96         1.90 o
  12  13   2         56.60         55.14         3.67 o
  13  13   2         10.50          6.64         1.36 o
   0  14   2        544.95        549.09        12.38 o
   1  14   2          6.62          4.53         1.12 o
   2  14   2        315.68        286.02         6.13 o
   3  14   2          6.52          2.54         1.10 o
   4  14   2        359.90        338.22         7.04 o
   5  14   2         83.39         71.97         2.86 o
   6  14   2        183.59        193.01         5.08 o
   7  14   2        237.32        222.23         7.03 o
   8  14   2        369.92        381.72        12.66 o
   9  14   2          0.57          0.53         1.96 o
  10  14   2        717.76        749.16        26.93 o
  11  14   2        165.99        169.97         5.89 o
  12  14   2          9.08          7.06         1.77 o
  13  14   2          7.75          8.10         2.97 o
   1  15   2        136.26        138.75         3.91 o
   2  15   2         18.83         13.42         1.52 o
   3  15   2        114.26        122.97         3.55 o
   4  15   2        524.88        513.39         9.52 o
   5  15   2        136.52        133.85         3.83 o
   6  15   2        245.42        247.10         7.03 o
   7  15   2         50.05         56.23         3.15 o
   8  15   2         58.08         55.76         4.82 o
   9  15   2        381.18        397.04        12.32 o
  10  15   2         30.17         31.11         2.61 o
  11  15   2          0.23         -0.40         1.29 o
  12  15   2          6.12          5.81         1.62 o
   0  16   2        260.04        280.72         9.11 o
   1  16   2         19.74         12.38         1.48 o
   2  16   2        185.60        199.80         5.42 o
   3  16   2        132.10        142.16         4.35 o
   4  16   2         13.94         11.76         1.67 o
   5  16   2         39.79         37.88         2.20 o
   6  16   2        125.09        125.57         7.30 o
   7  16   2        274.04        256.54         9.15 o
   8  16   2        332.14        319.73         9.44 o
   9  16   2         58.83         59.53         3.65 o
  10  16   2        152.31        162.79         5.91 o
  11  16   2         42.76         38.21         2.21 o
   1  17   2        211.85        212.78         5.25 o
   2  17   2         79.95         83.97         3.68 o
   3  17   2         35.18         36.09         2.38 o
   4  17   2        279.64        299.76         7.06 o
   5  17   2          2.87          1.54         1.35 o
   6  17   2        448.68        482.60        13.57 o
   7  17   2        329.07        367.96        10.24 o
   8  17   2        116.37        121.53         5.87 o
   9  17   2        505.83        504.87        16.25 o
  10  17   2         19.77         20.57         1.70 o
   0  18   2         50.45         51.97         3.71 o
   1  18   2          7.96         10.68         1.53 o
   2  18   2        159.90        171.82         5.25 o
   3  18   2         71.40         82.90         3.42 o
   4  18   2         35.97         38.56         2.58 o
   5  18   2         13.37         11.87         1.61 o
   6  18   2        168.35        158.68         4.74 o
   7  18   2          2.14          1.01         1.18 o
   8  18   2        317.64        300.80        10.19 o
   9  18   2          1.98          2.60         1.20 o
   1  19   2        236.90        246.64         6.31 o
   2  19   2        186.18        219.86         5.40 o
   3  19   2         89.52         96.42         3.65 o
   4  19   2        195.21        205.75         6.30 o
   5  19   2         46.81         52.44         2.80 o
   6  19   2         84.34         86.14         6.72 o
   7  19   2         34.34         30.85         3.11 o
   0  20   2         76.32         52.69         4.22 o
   1  20   2         11.28         11.37         1.80 o
   2  20   2        298.79        287.53         8.63 o
   3  20   2          2.31          1.28         1.62 o
   4  20   2        318.15        291.56        19.01 o
   5  20   2         31.30         23.35         2.77 o
   1   0   3       3844.47       3935.53        61.06 o
   2   0   3        191.31        186.87         4.49 o
   3   0   3        875.81       1051.30        19.72 o
   4   0   3        105.37         84.85         2.87 o
   5   0   3         32.82         26.77         1.48 o
   6   0   3         31.27         24.65         1.44 o
   7   0   3        305.82        338.31         6.44 o
   8   0   3         48.10         59.61         2.19 o
   9   0   3          4.82          6.08         1.13 o
  10   0   3          0.51          1.42         1.17 o
  11   0   3         51.20         56.71         2.63 o
  12   0   3        596.47        630.24        14.85 o
  13   0   3        393.88        386.43        10.27 o
  14   0   3        164.15        160.19         5.42 o
  15   0   3          0.06          0.48         1.45 o
  16   0   3        220.23        197.23         5.93 o
   0   1   3         42.56         89.64         2.47 o
   1   1   3       1238.27       1418.28        16.54 o
   2   1   3        174.59        180.37         2.95 o
   3   1   3         50.00         97.68         1.95 o
   4   1   3        328.97        351.73         4.82 o
   5   1   3       1674.69       1714.06        20.84 o
   6   1   3        110.61        113.71         2.10 o
   7   1   3        783.69        814.55         9.52 o
   8   1   3        212.09        183.16         2.92 o
   9   1   3         19.48         20.23         1.11 o
  10   1   3        550.42        536.09         6.60 o
  11   1   3        317.12        325.98         5.11 o
  12   1   3        395.03        389.30         5.60 o
  13   1   3        237.48        245.21         5.07 o
  14   1   3         47.06         50.15         1.96 o
  15   1   3         82.07         96.58         2.91 o
  16   1   3        118.64        111.44         3.15 o
   1   2   3         66.06         71.28         1.73 o
   2   2   3          9.19         10.81         0.70 o
   3   2   3        109.82         98.22         1.86 o
   4   2   3        510.21        617.17         8.13 o
   5   2   3        254.68        253.83         3.90 o
   6   2   3         75.16         55.21         1.41 o
   7   2   3        233.49        227.46         3.57 o
   8   2   3         40.72         42.69         1.42 o
   9   2   3         43.75         41.88         1.44 o
  10   2   3        525.59        515.83         6.88 o
  11   2   3        201.92        222.42         4.15 o
  12   2   3          1.86          4.21         0.90 o
  13   2   3        233.77        247.10         5.12 o
  14   2   3        135.75        145.10         3.96 o
  15   2   3          3.30          4.74         1.07 o
  16   2   3        131.09        122.71         3.26 o
   0   3   3        250.86        276.59         6.65 o
   1   3   3        716.58        748.25        11.94 o
   2   3   3       3197.19       3366.35        45.61 o
   3   3   3       1301.40       1242.51        15.30 o
   4   3   3        889.57        835.01        10.99 o
   5   3   3        825.94        876.35         9.80 o
   6   3   3        647.44        714.83         8.39 o
   7   3   3        662.61        739.40         9.27 o
   8   3   3         77.02         71.11         2.00 o
   9   3   3        257.72        276.97         4.60 o
  10   3   3          4.34          6.37         0.91 o
  11   3   3         90.26         95.23         2.41 o
  12   3   3        215.68        220.36         3.93 o
  13   3   3        233.75        241.52         5.42 o
  14   3   3         17.77         17.31         1.53 o
  15   3   3         55.04         64.66         2.28 o
  16   3   3        197.50        178.97         4.80 o
   1   4   3        522.23        495.67         7.65 o
   2   4   3         28.84         31.50         1.18 o
   3   4   3         61.20         62.28         1.64 o
   4   4   3         61.64         39.52         1.28 o
   5   4   3          7.06          9.40         0.66 o
   6   4   3         28.81         25.25         1.10 o
   7   4   3        933.46        923.65        11.53 o
   8   4   3          2.58          3.68         0.90 o
   9   4   3       1026.17       1065.14        12.78 o
  10   4   3         42.47         40.93         2.01 o
  11   4   3          3.04          3.51         0.92 o
  12   4   3         75.13         70.23         2.17 o
  13   4   3         12.88         15.09         1.47 o
  14   4   3         13.49         12.14         1.47 o
  15   4   3          4.69          4.05         1.22 o
  16   4   3         20.85         20.03         1.76 o
   0   5   3        523.45        551.22        11.70 o
   1   5   3          0.32          3.73         0.50 o
   2   5   3          6.01          8.50         0.67 o
   3   5   3       2146.57       1972.61        22.41 o
   4   5   3         77.24         83.22         1.72 o
   5   5   3       2003.17       2009.02        20.83 o
   6   5   3         39.95         35.96         1.19 o
   7   5   3          1.05          2.00         0.69 o
   8   5   3       2144.42       2048.43        22.23 o
   9   5   3         10.15         12.33         1.12 o
  10   5   3        577.25        569.12         8.64 o
  11   5   3        232.12        236.52         4.75 o
  12   5   3         45.70         47.32         2.30 o
  13   5   3       1207.12       1299.00        23.89 o
  14   5   3          6.16          7.13         1.22 o
  15   5   3        134.30        136.98         4.80 o
  16   5   3          7.60          5.51         1.17 o
   1   6   3       3290.82       3053.30        37.28 o
   2   6   3          3.35          6.48         0.68 o
   3   6   3        152.42        122.06         2.51 o
   4   6   3       1013.91       1038.09        11.29 o
   5   6   3          1.30          4.04         0.62 o
   6   6   3         13.10         18.65         1.02 o
   7   6   3        294.50        275.38         4.34 o
   8   6   3        580.33        587.92         7.91 o
   9   6   3        521.44        550.44         7.42 o
  10   6   3        109.51        106.87         3.00 o
  11   6   3          3.71          5.49         1.32 o
  12   6   3        298.33        320.81         6.98 o
  13   6   3         38.43         40.68         2.25 o
  14   6   3         37.86         35.60         1.80 o
  15   6   3          2.53          6.19         1.08 o
  16   6   3         12.34          9.67         1.50 o
   0   7   3          3.11          4.54         0.98 o
   1   7   3         39.91         32.27         1.07 o
   2   7   3        119.90        122.21         2.37 o
   3   7   3       1069.34        960.59        11.71 o
   4   7   3        500.86        549.91         6.88 o
   5   7   3       1839.13       1820.54        20.65 o
   6   7   3         12.90         17.42         1.04 o
   7   7   3        269.38        250.27         4.30 o
   8   7   3       1338.71       1343.97        16.04 o
   9   7   3          4.65          4.17         1.00 o
  10   7   3       1078.21       1068.45        15.12 o
  11   7   3        208.73        210.28         5.00 o
  12   7   3         99.64         99.95         3.55 o
  13   7   3        559.91        569.54        11.69 o
  14   7   3        193.29        205.63         4.45 o
  15   7   3        234.41        222.47         6.17 o
   1   8   3        459.78        392.54         6.02 o
   2   8   3          1.40          1.47         0.57 o
   3   8   3         13.68         19.76         0.94 o
   4   8   3        137.16        134.66         2.60 o
   5   8   3         55.80         52.27         1.65 o
   6   8   3         71.27         72.51         2.02 o
   7   8   3        671.40        683.11         9.76 o
   8   8   3        501.05        524.89         7.72 o
   9   8   3        853.00        847.07        11.84 o
  10   8   3          2.59          4.15         1.07 o
  11   8   3         11.50          8.92         1.70 o
  12   8   3         42.56         49.74         2.69 o
  13   8   3          0.39          1.03         1.12 o
  14   8   3        140.55        138.56         5.78 o
  15   8   3         14.29         12.55         1.78 o
   0   9   3        733.31        696.65        14.29 o
   1   9   3          1.14          3.62         0.89 o
   2   9   3        222.35        242.50         4.07 o
   3   9   3       1006.06        965.10        11.98 o
   4   9   3        298.57        331.58         5.30 o
   5   9   3       1113.90       1108.29        12.69 o
   6   9   3         41.76         39.28         1.46 o
   7   9   3         27.06         30.84         1.43 o
   8   9   3        625.76        666.78         8.72 o
   9   9   3        318.98        325.35         5.79 o
  10   9   3         95.91         95.08         3.18 o
  11   9   3          0.24          0.89         1.38 o
  12   9   3         46.08         50.18         2.39 o
  13   9   3        548.07        553.56         9.45 o
  14   9   3         46.00         47.88         3.91 o
   1  10   3        145.43        141.03         3.29 o
   2  10   3         93.61         83.04         2.65 o
   3  10   3         26.63         14.55         1.17 o
   4  10   3         24.26         32.63         1.45 o
   5  10   3        191.66        187.78         4.20 o
   6  10   3          8.13          8.62         1.03 o
   7  10   3        241.45        209.13         4.22 o
   8  10   3          7.80          9.34         1.13 o
   9  10   3        432.38        428.15         7.37 o
  10  10   3          9.23         11.78         1.88 o
  11  10   3         10.88          9.56         1.41 o
  12  10   3         32.64         32.66         2.19 o
  13  10   3         56.51         59.65         2.73 o
  14  10   3          7.06          7.51         1.11 o
   0  11   3          2.58          1.07         1.48 o
   1  11   3          5.03          2.57         0.95 o
   2  11   3        152.09        172.95         4.04 o
   3  11   3         92.02         82.81         2.34 o
   4  11   3         71.69         74.39         2.59 o
   5  11   3        157.04        177.37         4.29 o
   6  11   3        277.74        286.94         6.19 o
   7  11   3        160.59        150.58         3.63 o
   8  11   3        200.23        184.22         4.30 o
   9  11   3         62.32         48.21         2.41 o
  10  11   3         77.00         70.07         3.65 o
  11  11   3         95.16         99.88         4.81 o
  12  11   3        188.30        194.76         6.32 o
  13  11   3        291.24        282.73         7.59 o
  14  11   3         40.90         36.63         2.56 o
   1  12   3        302.28        279.32         4.99 o
   2  12   3         32.96         44.69         1.85 o
   3  12   3        178.33        190.07         4.23 o
   4  12   3         25.39         17.56         1.51 o
   5  12   3          0.01         -0.09         1.24 o
   6  12   3         80.87         92.75         3.49 o
   7  12   3          4.65          3.66         1.23 o
   8  12   3         15.27         16.81         1.73 o
   9  12   3         13.76          6.63         1.59 o
  10  12   3         51.19         62.64         3.30 o
  11  12   3         75.55         77.42         4.72 o
  12  12   3        145.77        131.53         5.21 o
  13  12   3        117.48        102.92         3.90 o
   0  13   3         21.75         30.35         2.07 o
   1  13   3         93.05         63.64         2.18 o
   2  13   3        142.92        134.57         3.16 o
   3  13   3          2.36          0.00         1.24 o
   4  13   3        125.18        105.40         2.99 o
   5  13   3        727.40        674.97        12.28 o
   6  13   3          0.71          2.02         1.34 o
   7  13   3        557.18        543.73        13.45 o
   8  13   3         77.49         73.20         3.40 o
   9  13   3          7.69          9.05         1.91 o
  10  13   3        355.42        378.41        15.42 o
  11  13   3         98.21         86.21         4.84 o
  12  13   3        110.12         99.52         3.32 o
  13  13   3         45.29         35.03         4.81 o
   1  14   3        361.87        310.67         6.43 o
   2  14   3         42.88         45.58         2.13 o
   3  14   3        298.77        251.45         6.07 o
   4  14   3         33.06         47.97         2.30 o
   5  14   3         95.74         81.41         3.09 o
   6  14   3          4.06          4.70         1.74 o
   7  14   3         18.05         27.44         2.60 o
   8  14   3        148.46        159.43         5.34 o
   9  14   3         84.55         83.25         3.99 o
  10  14   3         77.04         81.66         4.12 o
  11  14   3         95.52         98.37         4.60 o
  12  14   3         44.33         34.65         2.68 o
   0  15   3        163.25        202.68         7.01 o
   1  15   3         36.34         31.53         2.67 o
   2  15   3        237.90        219.44         5.68 o
   3  15   3        123.51        133.32         5.38 o
   4  15   3        106.41         97.66         4.12 o
   5  15   3        749.93        748.54        18.67 o
   6  15   3         35.55         31.39         2.61 o
   7  15   3        266.29        267.06         8.74 o
   8  15   3         33.37         34.62         2.25 o
   9  15   3         11.95         19.11         1.95 o
  10  15   3         29.90         29.09         1.85 o
  11  15   3        117.59        108.27         5.30 o
   1  16   3        312.52        329.99        12.32 o
   2  16   3         41.20         38.21         2.79 o
   3  16   3        159.76        177.40         9.65 o
   4  16   3         46.78         39.99         2.62 o
   5  16   3         16.81         16.76         1.80 o
   6  16   3        106.26        104.50         7.17 o
   7  16   3        187.65        171.83         5.52 o
   8  16   3        124.45        121.19         6.25 o
   9  16   3         36.65         30.34         2.11 o
  10  16   3        232.32        198.97        10.40 o
   0  17   3         23.76         22.31         2.96 o
   1  17   3        155.49        158.42         5.70 o
   2  17   3        160.43        181.00         8.38 o
   3  17   3        350.70        375.93        11.61 o
   4  17   3         10.51          8.62         2.08 o
   5  17   3        148.98        160.81         4.92 o
   6  17   3        639.26        625.70        14.98 o
   7  17   3        108.28         89.27         4.46 o
   8  17   3         86.75         79.63         7.11 o
   9  17   3          1.19          0.28         1.42 o
   1  18   3        404.59        460.81        13.35 o
   2  18   3         17.18         18.99         2.42 o
   3  18   3         72.68         78.76         4.34 o
   4  18   3         17.55         28.36         2.37 o
   5  18   3          1.09          2.94         1.66 o
   6  18   3         14.10         11.77         1.59 o
   7  18   3        174.37        161.28         8.75 o
   8  18   3          0.45          1.54         1.53 o
   0  19   3        113.70        110.54         8.82 o
   1  19   3          6.79          8.61         2.21 o
   2  19   3         48.11         43.74         4.15 o
   3  19   3        261.02        291.89        13.74 o
   4  19   3        116.50        116.01         7.69 o
   5  19   3        572.57        593.35        19.30 o
   6  19   3         31.14         40.98         9.47 o
   1  20   3        144.34        149.00         9.60 o
   0   0   4         44.59         51.86         4.57 o
   1   0   4       1065.92       1243.35        20.80 o
   2   0   4        812.64        792.50        12.59 o
   3   0   4         91.00        133.30         2.90 o
   4   0   4         37.74         54.15         1.84 o
   5   0   4       1214.65       1210.92        18.71 o
   6   0   4         28.03         29.68         1.63 o
   7   0   4         13.14         13.05         1.26 o
   8   0   4        400.27        383.32         7.40 o
   9   0   4        357.61        347.50         8.31 o
  10   0   4          1.88          2.20         1.16 o
  11   0   4         76.23         76.58         4.16 o
  12   0   4        192.67        226.98         7.62 o
  13   0   4        199.71        222.40         6.62 o
  14   0   4          0.07          1.33         1.35 o
  15   0   4        164.02        189.84        18.20 o
   1   1   4       2777.80       2796.48        30.70 o
   2   1   4        800.82        790.56         8.64 o
   3   1   4         31.02         37.83         1.09 o
   4   1   4         45.83         34.97         1.01 o
   5   1   4        137.22        136.82         2.51 o
   6   1   4        377.22        401.32         5.85 o
   7   1   4          3.83          3.20         0.77 o
   8   1   4        750.57        770.91         9.70 o
   9   1   4        259.32        239.73         4.37 o
  10   1   4         15.72         14.36         1.22 o
  11   1   4         88.15         88.41         2.57 o
  12   1   4        270.02        296.04         5.91 o
  13   1   4         36.75         37.12         1.91 o
  14   1   4        669.40        661.29        12.94 o
  15   1   4          0.74          2.46         1.13 o
   0   2   4         13.05          3.94         0.78 o
   1   2   4         14.18         11.03         0.84 o
   2   2   4         22.04         29.48         1.02 o
   3   2   4         79.58         62.88         1.45 o
   4   2   4          9.14         14.74         0.81 o
   5   2   4        209.72        193.45         2.97 o
   6   2   4          0.14          0.96         0.61 o
   7   2   4        144.70        149.92         3.12 o
   8   2   4        248.75        244.94         4.12 o
   9   2   4          7.90         10.37         1.00 o
  10   2   4        153.11        165.74         4.30 o
  11   2   4          0.08         -0.46         1.02 o
  12   2   4          1.10          2.60         1.09 o
  13   2   4         62.37         65.26         2.17 o
  14   2   4         17.50         18.06         1.52 o
  15   2   4         19.83         21.12         1.30 o
   1   3   4          0.65          0.69         0.53 o
   2   3   4       1841.44       1892.63        19.71 o
   3   3   4        391.84        389.06         4.56 o
   4   3   4       1273.72       1324.78        13.05 o
   5   3   4        176.69        179.50         2.71 o
   6   3   4         95.28        118.34         2.25 o
   7   3   4       1028.28        997.71        11.93 o
   8   3   4        220.38        234.40         3.95 o
   9   3   4        380.07        349.90         5.30 o
  10   3   4        157.10        143.28         2.99 o
  11   3   4         41.73         45.27         1.97 o
  12   3   4        222.14        238.69         5.26 o
  13   3   4         13.62         16.95         1.30 o
  14   3   4        549.05        575.47         9.97 o
  15   3   4         16.15         13.70         1.10 o
   0   4   4         40.53         41.54         2.00 o
   1   4   4        307.02        285.24         3.97 o
   2   4   4        275.67        253.77         3.48 o
   3   4   4         70.42         60.52         1.35 o
   4   4   4          0.62          1.77         0.52 o
   5   4   4         35.46         38.10         1.23 o
   6   4   4        284.48        274.87         3.87 o
   7   4   4        176.88        180.45         3.13 o
   8   4   4         69.42         71.35         1.96 o
   9   4   4        113.10        113.45         2.60 o
  10   4   4        182.22        192.01         3.76 o
  11   4   4         19.21         19.62         1.76 o
  12   4   4         53.45         56.79         2.29 o
  13   4   4         29.79         32.42         1.74 o
  14   4   4         91.84         89.54         3.22 o
  15   4   4         11.32         11.16         1.03 o
   1   5   4        326.97        320.17         4.37 o
   2   5   4       1074.48       1056.08        11.33 o
   3   5   4        927.84        864.45         9.11 o
   4   5   4        433.87        406.33         5.37 o
   5   5   4         36.11         37.18         1.31 o
   6   5   4       1314.36       1310.96        14.06 o
   7   5   4        133.57        116.75         2.53 o
   8   5   4        208.46        221.32         3.86 o
   9   5   4          9.52          9.95         1.10 o
  10   5   4        645.88        635.34         9.08 o
  11   5   4         51.87         55.97         2.61 o
  12   5   4        439.54        483.86         9.75 o
  13   5   4         33.69         33.89         1.71 o
  14   5   4        213.87        225.59         4.94 o
  15   5   4          6.76          8.25         0.98 o
   0   6   4       3593.39       3452.41        50.01 o
   1   6   4         15.44         19.78         0.93 o
   2   6   4        587.95        587.61         6.88 o
   3   6   4        311.28        320.78         4.70 o
   4   6   4        673.68        649.78         7.95 o
   5   6   4          0.69          1.94         0.71 o
   6   6   4        204.81        212.74         3.55 o
   7   6   4        422.47        420.68         6.11 o
   8   6   4         86.25         82.15         2.36 o
   9   6   4         74.06         76.40         2.51 o
  10   6   4         32.31         33.56         1.53 o
  11   6   4        199.19        209.12         6.53 o
  12   6   4        171.49        171.04         4.34 o
  13   6   4          0.18          0.56         1.08 o
  14   6   4         25.32         22.67         1.43 o
  15   6   4        118.42        120.43         5.83 o
   1   7   4        406.72        434.43         5.99 o
   2   7   4         20.00         24.28         1.15 o
   3   7   4        149.40        158.12         2.79 o
   4   7   4       1484.94       1374.85        15.26 o
   5   7   4        283.46        269.76         4.33 o
   6   7   4       1949.86       1913.53        22.59 o
   7   7   4         12.03         10.34         1.07 o
   8   7   4        130.92        149.39         3.15 o
   9   7   4         46.51         41.81         1.69 o
  10   7   4        315.08        293.00         5.70 o
  11   7   4        262.29        289.34         7.60 o
  12   7   4        668.41        684.51        15.63 o
  13   7   4         31.99         30.76         1.58 o
  14   7   4         96.48        101.75         3.55 o
   0   8   4       1541.49       1518.10        27.21 o
   1   8   4         21.84         23.94         1.25 o
   2   8   4         47.50         40.32         1.52 o
   3   8   4         14.27          8.77         0.89 o
   4   8   4        615.97        609.10         8.82 o
   5   8   4          7.44         10.94         1.03 o
   6   8   4        185.19        168.56         3.43 o
   7   8   4        611.04        630.31         8.29 o
   8   8   4          5.46          8.82         1.11 o
   9   8   4          8.76         11.04         1.08 o
  10   8   4        103.99        103.88         4.99 o
  11   8   4         30.84         32.93         2.17 o
  12   8   4        204.84        208.48         6.69 o
  13   8   4         39.66         30.78         1.74 o
  14   8   4          0.35          1.21         1.04 o
   1   9   4         18.65         16.61         1.19 o
   2   9   4        707.04        656.24         9.39 o
   3   9   4        429.64        459.14         7.07 o
   4   9   4        188.90        176.14         3.63 o
   5   9   4        211.75        199.70         3.95 o
   6   9   4        727.93        750.63        11.26 o
   7   9   4        831.78        801.23        11.55 o
   8   9   4        361.91        367.86         6.14 o
   9   9   4         45.89         45.12         2.52 o
  10   9   4         79.91         79.57         3.59 o
  11   9   4        100.61        106.15         4.10 o
  12   9   4         75.54         78.75         2.84 o
  13   9   4         60.31         60.57         2.92 o
  14   9   4        121.78         98.02        11.43 o
   0  10   4         20.69         26.56         2.56 o
   1  10   4        455.64        456.49         7.64 o
   2  10   4        173.81        170.80         3.95 o
   3  10   4        156.64        165.12         3.93 o
   4  10   4         27.44         25.45         1.40 o
   5  10   4         74.35         57.48         2.17 o
   6  10   4         49.07         43.95         2.02 o
   7  10   4        126.72        146.23         3.65 o
   8  10   4          6.09          5.32         1.44 o
   9  10   4         43.24         36.36         2.34 o
  10  10   4        104.93        105.97         5.06 o
  11  10   4         99.93        103.31         3.40 o
  12  10   4         97.95         93.12         4.47 o
  13  10   4         41.88         35.85         2.35 o
   1  11   4        440.58        448.28         7.60 o
   2  11   4        312.61        298.41         6.05 o
   3  11   4        804.13        812.28        12.76 o
   4  11   4        184.07        183.04         5.62 o
   5  11   4          0.83          5.17         1.58 o
   6  11   4         45.69         45.48         2.16 o
   7  11   4        241.58        228.39         5.43 o
   8  11   4        105.90        112.53         4.14 o
   9  11   4         31.61         31.88         2.19 o
  10  11   4         57.28         49.06         3.54 o
  11  11   4          1.29          1.15         1.07 o
  12  11   4        156.49        154.36         5.23 o
  13  11   4          1.08          3.18         2.49 o
   0  12   4        278.33        293.27        12.24 o
   1  12   4          3.85          4.26         1.25 o
   2  12   4         12.84         12.29         1.54 o
   3  12   4          0.62          1.52         1.06 o
   4  12   4          4.44          5.60         1.34 o
   5  12   4        178.90        185.36         4.80 o
   6  12   4         67.13         63.08         2.90 o
   7  12   4         67.55         58.91         2.86 o
   8  12   4          6.74         13.56         1.89 o
   9  12   4         67.49         75.10         6.97 o
  10  12   4         10.54         11.81         2.28 o
  11  12   4         74.63         72.62         6.40 o
  12  12   4          1.27          1.08         0.97 o
   1  13   4        857.19        840.19        13.42 o
   2  13   4        150.80        136.60         3.94 o
   3  13   4         67.53         52.40         2.38 o
   4  13   4        102.05        102.69         3.65 o
   5  13   4        201.43        184.51         5.16 o
   6  13   4        194.88        197.53         5.48 o
   7  13   4          5.83          6.31         1.44 o
   8  13   4        341.07        366.44        10.21 o
   9  13   4        130.31        146.56         5.03 o
  10  13   4         21.32         22.07         2.03 o
  11  13   4         86.14         70.50         3.17 o
   0  14   4          3.61          2.65         1.95 o
   1  14   4        179.81        153.41         4.83 o
   2  14   4         75.09         77.67         3.32 o
   3  14   4          6.72          2.01         1.31 o
   4  14   4          3.25          6.61         1.52 o
   5  14   4        627.46        660.18        20.45 o
   6  14   4        215.20        208.27         8.95 o
   7  14   4        114.91        112.91         5.05 o
   8  14   4          0.65          0.29         1.24 o
   9  14   4         17.57         17.73         2.04 o
  10  14   4         31.55         27.55         2.02 o
   1  15   4        178.11        169.33         7.37 o
   2  15   4        684.70        730.64        24.82 o
   3  15   4         38.18         28.04         1.91 o
   4  15   4        130.07        130.16         4.92 o
   5  15   4         56.64         66.86         3.96 o
   6  15   4        111.11        118.94         4.66 o
   7  15   4         57.35         59.65         2.73 o
   8  15   4        158.41        159.14         4.77 o
   9  15   4        205.62        209.61         7.53 o
   0  16   4         92.98        115.72        10.07 o
   1  16   4          2.81          2.44         2.20 o
   2  16   4         76.87         82.95         5.15 o
   3  16   4          8.79         13.80         2.62 o
   4  16   4         50.91         44.16         3.04 o
   5  16   4          2.37          4.82         2.03 o
   6  16   4          2.32          3.55         1.33 o
   7  16   4          0.08         -0.88         1.11 o
   8  16   4        202.40        191.61         6.07 o
   1  17   4         72.10         68.78         4.94 o
   2  17   4        491.44        499.91        19.39 o
   3  17   4        303.93        317.33        11.15 o
   4  17   4        425.82        453.65        19.73 o
   5  17   4         42.35         36.44         2.69 o
   6  17   4          9.71          9.65         1.24 o
   7  17   4         41.40         31.27         2.79 o
   0  18   4        138.54        150.29        10.39 o
   1  18   4         10.31         12.64         4.27 o
   2  18   4        160.19        160.76         7.51 o
   3  18   4          0.22          0.29         1.99 o
   4  18   4          0.32         -0.58         1.76 o
   5  18   4          4.43          5.09         2.14 o
   1  19   4         39.84         32.95         4.12 o
   2  19   4        145.36        111.55         7.47 o
   1   0   5          5.01         13.05         1.25 o
   2   0   5        491.35        502.86         9.35 o
   3   0   5        279.48        291.95         6.04 o
   4   0   5        267.28        280.62         5.90 o
   5   0   5         17.95         28.06         1.73 o
   6   0   5        298.63        277.75         7.87 o
   7   0   5          1.45          1.87         1.20 o
   8   0   5        120.57        111.82         4.18 o
   9   0   5        499.42        534.24        10.76 o
  10   0   5        221.93        219.87         7.47 o
  11   0   5        245.00        253.32         8.35 o
  12   0   5        320.81        328.43         9.29 o
  13   0   5          6.82          4.14         1.35 o
  14   0   5         95.66         96.74         4.40 o
   0   1   5       1024.90        994.93        15.84 o
   1   1   5         59.36         55.48         1.53 o
   2   1   5        341.38        335.58         4.62 o
   3   1   5        822.67        857.85        10.36 o
   4   1   5          5.42          3.13         0.72 o
   5   1   5        988.94        990.93        11.34 o
   6   1   5        229.51        199.38         3.23 o
   7   1   5        135.55        130.53         2.62 o
   8   1   5        178.74        195.46         3.63 o
   9   1   5          0.32          0.92         0.90 o
  10   1   5         46.32         52.73         2.31 o
  11   1   5          1.86          2.98         1.30 o
  12   1   5         19.95         22.20         1.46 o
  13   1   5         64.46         69.38         2.20 o
  14   1   5         46.12         42.98         1.65 o
   1   2   5        191.65        187.35         3.14 o
   2   2   5        683.28        654.99         7.88 o
   3   2   5         58.11         49.96         1.52 o
   4   2   5        593.45        588.16         7.25 o
   5   2   5          2.43          4.33         0.69 o
   6   2   5          2.07          1.76         0.77 o
   7   2   5         49.23         48.56         1.66 o
   8   2   5        105.81        102.66         2.53 o
   9   2   5          1.36          2.93         0.96 o
  10   2   5         58.65         55.68         2.37 o
  11   2   5        196.59        216.24         5.91 o
  12   2   5        411.18        430.14         8.02 o
  13   2   5          3.47          2.94         0.93 o
  14   2   5        132.27        119.07         2.92 o
   0   3   5         13.41          9.79         1.34 o
   1   3   5        147.81        140.54         2.82 o
   2   3   5         10.71          7.30         0.81 o
   3   3   5        330.98        321.95         5.04 o
   4   3   5         93.95         87.93         1.93 o
   5   3   5        496.05        491.05         6.51 o
   6   3   5         57.72         44.73         1.58 o
   7   3   5        264.99        265.23         5.50 o
   8   3   5        670.15        635.04         9.31 o
   9   3   5         92.01         90.17         2.99 o
  10   3   5         31.42         31.71         1.81 o
  11   3   5        302.12        333.02         7.68 o
  12   3   5          0.10          1.25         1.11 o
  13   3   5        165.92        175.26         3.69 o
  14   3   5         21.91         19.27         1.26 o
   1   4   5        159.04        163.99         3.25 o
   2   4   5        494.26        438.20         6.11 o
   3   4   5         20.87         24.13         1.08 o
   4   4   5         45.78         40.70         1.41 o
   5   4   5          6.28          4.57         0.78 o
   6   4   5          2.47          2.63         0.96 o
   7   4   5          0.68          0.56         1.03 o
   8   4   5        183.66        183.83         3.62 o
   9   4   5         36.12         40.32         1.94 o
  10   4   5         89.69         84.38         3.06 o
  11   4   5         54.00         56.84         3.04 o
  12   4   5        167.32        166.18         5.93 o
  13   4   5          0.43         -0.08         0.90 o
  14   4   5        118.67        104.10         3.69 o
   0   5   5        563.17        556.90        10.22 o
   1   5   5        257.13        262.10         4.49 o
   2   5   5         65.74         69.57         1.87 o
   3   5   5       1267.60       1279.38        14.10 o
   4   5   5         47.85         50.04         1.53 o
   5   5   5        583.04        575.83         8.14 o
   6   5   5         39.60         40.73         1.95 o
   7   5   5         84.00         90.56         2.72 o
   8   5   5         28.31         32.53         1.68 o
   9   5   5         29.26         33.07         1.81 o
  10   5   5         53.48         64.71         3.19 o
  11   5   5          1.16          2.64         0.99 o
  12   5   5         92.66        103.44         2.81 o
  13   5   5        106.05        101.22         2.76 o
   1   6   5        308.14        304.73         4.74 o
   2   6   5        963.09        977.19        12.36 o
   3   6   5        110.89        115.26         2.54 o
   4   6   5        287.79        280.53         4.29 o
   5   6   5          3.42          3.90         0.93 o
   6   6   5        472.08        483.32         8.88 o
   7   6   5        350.07        357.63         7.61 o
   8   6   5          1.46          3.60         1.27 o
   9   6   5        318.39        324.01         7.17 o
  10   6   5         13.89         15.43         1.56 o
  11   6   5        104.35        108.80         3.12 o
  12   6   5         51.39         54.05         2.37 o
  13   6   5          3.06          1.17         0.90 o
   0   7   5       3845.54       3922.14        66.61 o
   1   7   5       1280.46       1294.50        15.44 o
   2   7   5         97.51         88.64         2.21 o
   3   7   5       1388.01       1377.10        17.18 o
   4   7   5       1087.46       1054.88        14.10 o
   5   7   5         14.75         14.28         1.24 o
   6   7   5        508.87        495.25         8.74 o
   7   7   5         94.58         99.73         3.90 o
   8   7   5         33.69         27.23         1.64 o
   9   7   5         20.14         17.20         1.69 o
  10   7   5        179.28        180.29         7.95 o
  11   7   5         18.52         19.33         1.61 o
  12   7   5         59.68         54.27         2.66 o
  13   7   5         47.12         40.35         2.37 o
   1   8   5          1.91          1.19         0.85 o
   2   8   5        389.98        371.10         6.05 o
   3   8   5        695.67        711.27        11.44 o
   4   8   5        592.52        618.92         9.95 o
   5   8   5        131.28        124.40         3.16 o
   6   8   5        269.99        276.24         5.62 o
   7   8   5         19.54         19.87         1.65 o
   8   8   5          0.55          2.54         1.15 o
   9   8   5         14.77         15.58         1.45 o
  10   8   5         47.81         45.58         2.10 o
  11   8   5         26.65         30.37         1.71 o
  12   8   5         65.98         67.04         2.53 o
   0   9   5        354.31        376.02        11.01 o
   1   9   5         98.43         99.15         3.71 o
   2   9   5         20.62         24.97         1.65 o
   3   9   5        444.05        433.11         8.25 o
   4   9   5         17.93         21.63         1.46 o
   5   9   5        228.28        209.45         4.48 o
   6   9   5          4.98          5.88         1.46 o
   7   9   5         33.55         35.72         2.16 o
   8   9   5        103.50         99.52         3.07 o
   9   9   5          0.27          0.18         1.06 o
  10   9   5         91.99         94.78         3.89 o
  11   9   5         87.02         86.14         4.26 o
  12   9   5         13.75         16.75         1.36 o
   1  10   5         72.30         79.14         3.12 o
   2  10   5        646.51        649.46        12.62 o
   3  10   5          4.00          2.98         1.25 o
   4  10   5        216.34        214.78         6.23 o
   5  10   5          0.08          0.97         1.26 o
   6  10   5          0.39          1.25         1.41 o
   7  10   5          1.06          0.40         1.17 o
   8  10   5         40.08         42.96         3.10 o
   9  10   5         26.01         32.92         2.55 o
  10  10   5         11.55         12.79         1.75 o
  11  10   5         58.05         51.25         2.16 o
  12  10   5        215.50        183.51        10.99 o
   0  11   5        407.26        392.31        11.25 o
   1  11   5        111.62         99.95         3.49 o
   2  11   5        147.99        144.06         4.85 o
   3  11   5        331.65        344.87         8.83 o
   4  11   5         25.20         26.13         2.09 o
   5  11   5        359.72        378.10        11.47 o
   6  11   5         41.40         41.87         2.42 o
   7  11   5        353.28        376.23        10.07 o
   8  11   5        385.73        373.73         8.49 o
   9  11   5          8.70          8.03         1.28 o
  10  11   5         18.30         15.40         1.54 o
  11  11   5         23.37         19.47         2.66 o
   1  12   5         27.49         24.28         2.05 o
   2  12   5        135.19        141.41         4.67 o
   3  12   5          6.84         12.99         1.69 o
   4  12   5        472.75        484.01        22.58 o
   5  12   5         33.84         41.25         2.68 o
   6  12   5         34.28         33.37         2.08 o
   7  12   5         18.98         24.11         1.94 o
   8  12   5          9.91         14.66         1.81 o
   9  12   5         48.29         40.49         2.32 o
  10  12   5          0.09          0.13         1.22 o
   0  13   5        674.17        707.95        28.60 o
   1  13   5        101.67        120.01         4.35 o
   2  13   5         96.58        103.48         4.53 o
   3  13   5        388.44        383.38         8.80 o
   4  13   5         70.37         74.44         3.47 o
   5  13   5        241.11        244.83         7.26 o
   6  13   5        117.38        124.52         4.38 o
   7  13   5         20.55         26.49         1.98 o
   8  13   5         60.56         54.57         3.25 o
   9  13   5          7.85         10.48         4.81 o
   1  14   5        183.01        209.90         5.93 o
   2  14   5        172.29        167.97         7.12 o
   3  14   5         11.40         10.30         1.58 o
   4  14   5         54.27         46.24         2.59 o
   5  14   5        144.78        107.89         8.63 o
   6  14   5        112.70        108.70         5.20 o
   7  14   5         60.67         53.92         3.63 o
   8  14   5         98.13        101.98         8.51 o
   0  15   5          7.15          9.43         1.78 o
   1  15   5          0.64          1.05         1.28 o
   2  15   5         60.15         69.24         3.26 o
   3  15   5        196.27        182.72         5.98 o
   4  15   5         18.24         15.04         2.60 o
   5  15   5        391.15        357.43        14.49 o
   6  15   5         71.37         55.20         3.89 o
   7  15   5         16.10         16.97         2.19 o
   1  16   5         48.01         49.75         3.85 o
   2  16   5        279.35        288.13        11.01 o
   3  16   5         10.15          4.88         1.83 o
   4  16   5         27.38         20.85         3.50 o
   5  16   5         46.47         39.78         3.00 o
   0  17   5          0.96          4.13         1.93 o
   1  17   5         28.09         37.97         2.85 o
   2  17   5          7.67          5.84         2.20 o
   3  17   5        136.54        111.10         7.57 o
   0   0   6         16.20         10.92         2.12 o
   1   0   6         38.65         29.97         2.15 o
   2   0   6         77.08         71.69         3.22 o
   3   0   6        808.32        853.22        17.59 o
   4   0   6        239.77        199.25         5.74 o
   5   0   6       2184.06       2142.84        31.99 o
   6   0   6        136.34        133.66         4.34 o
   7   0   6          0.71          0.37         1.65 o
   8   0   6        422.77        395.78        11.47 o
   9   0   6        119.11        102.47         4.12 o
  10   0   6          0.79          1.69         1.25 o
  11   0   6         27.07         24.62         1.77 o
  12   0   6          2.98          3.31         0.82 o
   1   1   6        254.28        250.38         4.50 o
   2   1   6        371.01        340.08         5.93 o
   3   1   6        162.55        146.17         3.09 o
   4   1   6        473.84        471.29         8.49 o
   5   1   6         13.87         13.16         1.12 o
   6   1   6        159.61        180.69         5.20 o
   7   1   6          2.36          3.04         0.95 o
   8   1   6         38.29         37.13         2.80 o
   9   1   6        375.64        401.45         6.84 o
  10   1   6         63.78         69.08         2.83 o
  11   1   6        251.43        238.09         4.54 o
  12   1   6        166.87        149.06         3.30 o
   0   2   6         84.88         72.78         3.61 o
   1   2   6        159.57        171.94         3.84 o
   2   2   6         70.04         74.68         2.12 o
   3   2   6        299.55        275.04         4.97 o
   4   2   6         28.35         29.92         1.48 o
   5   2   6        380.56        355.45         5.63 o
   6   2   6         37.37         50.07         1.90 o
   7   2   6        183.33        200.72         4.15 o
   8   2   6        109.63        107.96         3.43 o
   9   2   6        108.74        100.52         2.63 o
  10   2   6          4.68          7.08         1.01 o
  11   2   6        200.38        220.26         3.71 o
  12   2   6         10.61          9.33         0.93 o
   1   3   6        205.98        209.25         4.53 o
   2   3   6          6.07          4.20         0.87 o
   3   3   6        370.74        394.26         6.06 o
   4   3   6        487.94        465.69         7.84 o
   5   3   6          0.03          0.76         0.89 o
   6   3   6        499.41        493.05         7.71 o
   7   3   6          0.32          0.79         1.03 o
   8   3   6         11.33         12.32         1.25 o
   9   3   6         29.05         30.21         1.52 o
  10   3   6         53.26         51.67         1.99 o
  11   3   6         31.81         27.98         1.19 o
  12   3   6         72.61         61.20         2.68 o
   0   4   6        226.73        212.47         8.18 o
   1   4   6        119.74        118.14         3.31 o
   2   4   6          0.16          1.01         0.91 o
   3   4   6        311.59        290.11         4.99 o
   4   4   6          1.96          2.59         0.96 o
   5   4   6         97.26         92.63         3.01 o
   6   4   6         22.02         21.65         1.67 o
   7   4   6         65.31         75.17         2.38 o
   8   4   6         43.78         52.52         2.42 o
   9   4   6         43.39         51.32         1.91 o
  10   4   6         13.49         13.84         1.09 o
  11   4   6         75.72         70.65         3.47 o
  12   4   6          7.67          5.01         0.96 o
   1   5   6         71.89         67.79         2.32 o
   2   5   6          6.39          7.68         1.27 o
   3   5   6          1.47          1.20         1.01 o
   4   5   6        467.45        478.70        12.36 o
   5   5   6         48.30         51.80         2.16 o
   6   5   6        137.31        141.83         4.57 o
   7   5   6         52.88         54.75         2.39 o
   8   5   6          0.35         -0.82         1.08 o
   9   5   6        229.64        235.81         6.54 o
  10   5   6         14.44         15.50         1.21 o
  11   5   6         44.07         43.53         2.24 o
  12   5   6         25.68         24.09         2.08 o
   0   6   6          3.23          5.97         1.43 o
   1   6   6        399.52        392.32         6.30 o
   2   6   6          9.57          9.93         1.24 o
   3   6   6        675.83        694.19        11.79 o
   4   6   6        133.87        132.72         3.93 o
   5   6   6         34.49         43.01         2.08 o
   6   6   6        107.42        104.33         3.71 o
   7   6   6         27.96         30.15         1.84 o
   8   6   6        193.70        196.11         4.50 o
   9   6   6         90.99         80.33         2.43 o
  10   6   6         22.57         19.81         1.38 o
  11   6   6         71.10         73.54         3.18 o
   1   7   6        203.85        201.19         4.73 o
   2   7   6         18.68         16.33         1.93 o
   3   7   6        401.29        416.63        10.64 o
   4   7   6        403.35        408.51         9.08 o
   5   7   6         55.32         53.85         3.62 o
   6   7   6         19.00         21.95         1.75 o
   7   7   6         28.72         29.61         1.95 o
   8   7   6          3.38          3.53         1.21 o
   9   7   6         96.56        111.43         3.03 o
  10   7   6         79.54         71.57         3.08 o
  11   7   6        221.26        211.73         6.15 o
   0   8   6         46.06         46.63         3.02 o
   1   8   6        506.33        526.58        10.49 o
   2   8   6          3.98          3.90         1.36 o
   3   8   6        485.88        498.35        11.37 o
   4   8   6         30.03         34.40         2.32 o
   5   8   6          0.44          0.98         1.43 o
   6   8   6         83.28         88.00         3.71 o
   7   8   6          8.27          8.76         1.51 o
   8   8   6        154.29        153.97         4.46 o
   9   8   6          0.57          1.10         0.89 o
  10   8   6         30.14         31.42         1.44 o
   1   9   6         80.23         85.89         5.00 o
   2   9   6         45.04         49.77         3.22 o
   3   9   6        236.89        255.26        10.43 o
   4   9   6        554.79        580.67        13.89 o
   5   9   6        110.48        111.35         3.77 o
   6   9   6        268.48        268.33         7.73 o
   7   9   6         20.30         27.57         1.95 o
   8   9   6          2.57          1.10         0.97 o
   9   9   6         25.96         27.58         1.58 o
  10   9   6          0.12         -0.99         1.94 o
   0  10   6        426.86        451.13        18.24 o
   1  10   6        129.29        131.61         4.32 o
   2  10   6          2.40          3.15         1.76 o
   3  10   6        458.02        497.68        17.12 o
   4  10   6         29.89         23.06         2.86 o
   5  10   6        143.08        156.64         4.92 o
   6  10   6          4.12          4.22         1.25 o
   7  10   6         60.46         58.59         2.56 o
   8  10   6         68.30         67.44         4.16 o
   9  10   6         25.45         24.61         2.92 o
   1  11   6          0.76          2.15         1.39 o
   2  11   6          0.75          2.16         1.84 o
   3  11   6          9.15          9.58         1.81 o
   4  11   6        475.67        477.87        11.10 o
   5  11   6        141.14        148.73         5.06 o
   6  11   6        294.87        294.91        10.58 o
   7  11   6        180.32        172.36         4.53 o
   8  11   6          0.04          0.66         0.99 o
   0  12   6         35.64         40.61         4.72 o
   1  12   6        145.04        147.55         4.84 o
   2  12   6         44.63         47.81         2.50 o
   3  12   6        339.01        344.69        11.66 o
   4  12   6         46.62         53.92         2.45 o
   5  12   6        341.31        346.40        10.70 o
   6  12   6         18.86         15.63         1.90 o
   7  12   6        144.38        135.63         9.39 o
   1  13   6        206.71        230.50         6.49 o
   2  13   6        261.41        299.11         7.73 o
   3  13   6         16.66         24.59         1.96 o
   4  13   6        243.46        253.30         9.65 o
   5  13   6          1.62          2.62         1.31 o
   6  13   6         37.34         30.30         2.64 o
   0  14   6         10.56         14.17         1.94 o
   1  14   6         53.40         63.57         2.79 o
   2  14   6         33.58         35.28         2.32 o
   3  14   6        139.36        130.93         6.16 o
   4  14   6        121.45        114.39        18.38 o
   1  15   6        207.07        222.53        12.64 o
   2  15   6         43.87         45.35         4.22 o
   1   0   7        438.16        396.73        17.20 o
   2   0   7        458.13        395.20        14.29 o
   3   0   7        331.71        351.94        13.29 o
   4   0   7        139.60        161.45         8.10 o
   5   0   7         37.55         35.04         2.32 o
   6   0   7        158.72        173.57         5.51 o
   7   0   7        120.27        117.86         4.72 o
   8   0   7         21.37         14.23         1.72 o
   9   0   7          1.71          0.44         1.22 o
  10   0   7         53.77         45.49         4.43 o
   0   1   7         43.46         32.76         3.41 o
   1   1   7         10.69         11.12         1.89 o
   2   1   7         83.52         84.47         3.64 o
   3   1   7         51.68         57.15         2.26 o
   4   1   7        148.59        137.14         3.79 o
   5   1   7        126.95        131.82         4.05 o
   6   1   7         35.76         34.41         1.54 o
   7   1   7         54.70         48.88         1.87 o
   8   1   7         58.53         54.45         2.02 o
   9   1   7          1.52          1.93         0.86 o
  10   1   7         17.39         16.16         2.97 o
   1   2   7         81.69         81.19         3.45 o
   2   2   7        168.68        178.86         6.52 o
   3   2   7          3.83          5.49         1.21 o
   4   2   7        266.35        274.04         5.25 o
   5   2   7          7.86          5.55         0.94 o
   6   2   7        242.95        244.84         5.02 o
   7   2   7        125.02        123.35         3.29 o
   8   2   7         49.93         47.26         1.89 o
   9   2   7        264.58        253.84        10.03 o
   0   3   7          0.70          0.36         1.75 o
   1   3   7          2.57          1.92         1.34 o
   2   3   7         42.37         49.02         2.41 o
   3   3   7         67.16         83.37         3.88 o
   4   3   7         15.76         21.70         1.46 o
   5   3   7        234.65        242.33         4.83 o
   6   3   7         97.85         99.99         3.29 o
   7   3   7         18.79         17.09         1.54 o
   8   3   7         64.18         67.62         2.01 o
   9   3   7          5.88          5.10         0.98 o
   1   4   7          3.58          2.81         1.16 o
   2   4   7        155.80        167.32         4.60 o
   3   4   7         31.21         38.37         2.26 o
   4   4   7        119.61        118.51         4.06 o
   5   4   7         20.11         19.06         1.52 o
   6   4   7        441.30        430.15        11.46 o
   7   4   7          7.43          7.24         1.11 o
   8   4   7        121.39        122.74         7.03 o
   9   4   7         14.94         12.86         0.99 o
   0   5   7          6.72          7.98         1.75 o
   1   5   7         11.61         14.48         1.53 o
   2   5   7        121.89        140.86         4.38 o
   3   5   7         71.19         78.51         2.83 o
   4   5   7         11.50         14.28         1.40 o
   5   5   7          2.41          3.21         1.11 o
   6   5   7         54.94         64.28         2.42 o
   7   5   7        316.51        298.50         6.81 o
   8   5   7          0.47          0.66         0.86 o
   9   5   7          3.23          4.98         1.18 o
   1   6   7        116.79        119.11         3.37 o
   2   6   7         10.74         10.23         1.22 o
   3   6   7        201.16        204.38         5.03 o
   4   6   7        360.18        374.09         7.85 o
   5   6   7         44.76         51.45         2.55 o
   6   6   7        495.71        505.09        16.84 o
   7   6   7          3.99          2.66         1.17 o
   8   6   7          2.52          0.58         0.90 o
   0   7   7        237.19        250.26         8.54 o
   1   7   7          6.20          8.30         1.23 o
   2   7   7          8.83          9.87         1.53 o
   3   7   7        108.49        110.79         3.63 o
   4   7   7         12.70         12.68         1.66 o
   5   7   7          1.20          1.86         1.06 o
   6   7   7         18.70         18.32         3.16 o
   7   7   7        476.86        457.20        13.02 o
   8   7   7         15.61         18.02         1.69 o
   1   8   7          0.91          1.62         1.18 o
   2   8   7          3.09          5.56         1.23 o
   3   8   7          8.92         12.88         1.68 o
   4   8   7        377.30        412.99         8.96 o
   5   8   7        236.47        253.77        10.07 o
   6   8   7        493.07        515.86        22.69 o
   7   8   7         69.62         61.55         2.90 o
   0   9   7          2.50          2.60         1.74 o
   1   9   7         51.79         55.55         2.35 o
   2   9   7         48.30         54.85         2.54 o
   3   9   7          1.14          2.02         1.11 o
   4   9   7          0.36         -1.18         1.24 o
   5   9   7         29.66         30.21         1.84 o
   6   9   7        101.12        102.18         3.31 o
   1  10   7         55.33         56.23         3.99 o
   2  10   7        113.45        124.23         3.77 o
   3  10   7        114.38        116.35         6.50 o
   4  10   7         63.90         58.94         5.44 o
   5  10   7         45.52         37.88         2.32 o
   0  11   7          1.73          0.70         2.25 o
   1  11   7          4.54          2.58         1.09 o
   2  11   7         66.60         60.47         3.11 o
   3  11   7         48.46         47.93         2.34 o
   4  11   7         33.91         28.71         1.70 o
   0   0   8        109.66        116.11         6.18 o
   1   0   8         79.58         83.41         5.03 o
   2   0   8         50.79         56.74         3.91 o
   3   0   8          3.95          2.83         2.21 o
   4   0   8         28.17         22.28         2.46 o
   5   0   8        245.27        172.96        46.45 o
   1   1   8        141.17        138.46         5.19 o
   2   1   8         56.71         64.92         2.97 o
   3   1   8          1.74          1.23         0.96 o
   4   1   8          2.37          4.72         1.38 o
   5   1   8          0.01          0.14         1.22 o
   0   2   8         56.43         60.47         3.32 o
   1   2   8          0.12          0.85         0.96 o
   2   2   8        160.43        161.38         6.40 o
   3   2   8         95.57         91.90         7.70 o
   4   2   8          0.38          1.12         0.92 o
   5   2   8        200.60        178.30         5.78 o
   1   3   8          0.31          0.51         0.96 o
   2   3   8         25.94         22.04         1.22 o
   3   3   8          1.69          2.87         0.93 o
   4   3   8          0.99          0.37         0.85 o
   0   4   8        147.10        147.18         5.51 o
   1   4   8         17.24         18.87         1.13 o
   2   4   8          7.21          5.87         0.89 o
   3   4   8        239.08        207.13         9.60 o
   4   4   8          0.03          0.90         1.49 o
   1   5   8        285.10        267.27         9.18 o
   2   5   8          0.23          0.49         0.74 o
   3   5   8         24.38         18.68         2.13 o
   0   6   8          0.83          3.44         2.20 o
   1   6   8         21.57         22.78         2.22 o
   2   6   8          0.21          0.96         1.25 o
                                                
