# Supplementary material for: Bulky 2,6-disubstituted aryl siloxanes and a disilanamine
Source: Acta Crystallogr E Crystallogr Commun. 2020 Feb 6;76(Pt 3):318–23. doi: 10.1107/S2056989020001413 (PMC7057366; doi:10.1107/S2056989020001413)
Supplement: Supplementary file 4 [file e-76-00318-IIIsup4.hkl]

#
# h,k,l, Fc-squared, Fo-squared, sigma(Fo-squared), status flag
#
data_III
_shelx_title ' rb07008_a.res in Cmcm'
_shelx_refln_list_code          4
_shelx_F_calc_maximum      184.64
_exptl_crystal_F_000       712.00
_reflns_d_resolution_high  0.7674

loop_
 _space_group_symop_operation_xyz
 'x, y, z'
 '-x, -y, z+1/2'
 '-x, y, -z+1/2'
 'x, -y, -z'
 'x+1/2, y+1/2, z'
 '-x+1/2, -y+1/2, z+1/2'
 '-x+1/2, y+1/2, -z+1/2'
 'x+1/2, -y+1/2, -z'
 '-x, -y, -z'
 'x, y, -z-1/2'
 'x, -y, z-1/2'
 '-x, y, z'
 '-x+1/2, -y+1/2, -z'
 'x+1/2, y+1/2, -z-1/2'
 'x+1/2, -y+1/2, z-1/2'
 '-x+1/2, y+1/2, z'

_cell_length_a    12.1989
_cell_length_b    12.0908
_cell_length_c    14.1775
_cell_angle_alpha  90.000
_cell_angle_beta   90.000
_cell_angle_gamma  90.000

_shelx_F_squared_multiplier     1.000

loop_
 _refln_index_h
 _refln_index_k
 _refln_index_l
 _refln_F_squared_calc
 _refln_F_squared_meas
 _refln_F_squared_sigma
 _refln_observed_status
   2   0   0      19244.51      20439.08       322.48 o
   4   0   0          4.14         -2.37         2.37 o
   6   0   0       5623.50       5638.96       106.79 o
   8   0   0      17293.11      17177.79       251.82 o
  10   0   0       2029.83       2012.29        47.20 o
  12   0   0        617.66        580.70        23.00 o
  14   0   0        349.97        278.42        26.59 o
   1   1   0        371.53        490.76         6.46 o
   3   1   0      34092.79      34166.17       348.38 o
   5   1   0       4304.75       4469.10        44.53 o
   7   1   0        221.59        167.92         5.10 o
   9   1   0        174.87        183.19         7.21 o
  11   1   0       1409.26       1322.21        36.83 o
  13   1   0        148.96        101.50         8.61 o
  15   1   0         16.32         13.91         6.33 o
   0   2   0        153.98         92.33         3.22 o
   2   2   0       1245.73       1228.68        15.57 o
   4   2   0       6290.15       6920.21        72.41 o
   6   2   0       1289.51       1111.47        14.96 o
   8   2   0          7.49          8.64         6.11 o
  10   2   0        437.71        413.90        13.41 o
  12   2   0        306.13        276.27        11.67 o
  14   2   0         11.58          3.59         5.74 o
   1   3   0       7646.26       8108.49       102.65 o
   3   3   0       6321.65       6308.39        65.96 o
   5   3   0       2256.24       2547.83        35.99 o
   7   3   0        131.62        149.22         5.89 o
   9   3   0         28.40         27.45         4.81 o
  11   3   0        124.67        185.33         8.29 o
  13   3   0         34.77         30.59         6.74 o
  15   3   0          0.00          6.90         6.38 o
   0   4   0       7840.03       7792.97       114.38 o
   2   4   0        202.98        260.28         5.04 o
   4   4   0        563.59        425.60         7.13 o
   6   4   0        239.87        216.58         6.62 o
   8   4   0         14.93         36.43         4.48 o
  10   4   0        151.44        148.78         6.72 o
  12   4   0        278.13        321.08        11.32 o
  14   4   0          0.06          0.82         7.32 o
   1   5   0       8862.60       9375.54        97.52 o
   3   5   0        218.37        338.52         6.48 o
   5   5   0        571.83        464.81         9.18 o
   7   5   0       1535.40       1471.49        22.59 o
   9   5   0       1476.10       1361.74        22.66 o
  11   5   0        139.09        122.69         7.02 o
  13   5   0          0.38          7.06         5.69 o
  15   5   0        120.03         94.01        10.09 o
   0   6   0         76.80         47.08         4.34 o
   2   6   0          8.51         17.83         3.55 o
   4   6   0       2134.48       2194.38        26.54 o
   6   6   0         81.97         79.92         4.96 o
   8   6   0        221.04        228.71         8.36 o
  10   6   0         13.22         15.28         4.41 o
  12   6   0        264.90        278.81        10.15 o
  14   6   0          0.50         -5.44         5.44 o
   1   7   0        623.66        685.64        10.98 o
   3   7   0        842.62        995.18        14.46 o
   5   7   0       1071.99       1121.61        19.27 o
   7   7   0         26.64         19.91         4.07 o
   9   7   0          0.02         -2.10         4.83 o
  11   7   0        420.79        420.52        13.07 o
  13   7   0        147.63        137.95         9.67 o
   0   8   0        851.64        924.72        19.98 o
   2   8   0         44.53         59.01         5.08 o
   4   8   0         40.95         68.30         5.23 o
   6   8   0        525.99        498.03        11.84 o
   8   8   0        431.55        392.78        11.18 o
  10   8   0        190.77        217.23         9.46 o
  12   8   0          6.73          2.25         5.09 o
   1   9   0         18.94         44.01         4.62 o
   3   9   0        269.74        254.02         9.43 o
   5   9   0         33.78         57.90         7.22 o
   7   9   0        230.91        226.13        10.12 o
   9   9   0        173.64        187.07        10.31 o
  11   9   0         42.90         63.08         9.14 o
  13   9   0         19.20         15.39         7.83 o
   0  10   0        763.00        778.55        24.95 o
   2  10   0        556.34        497.36        13.86 o
   4  10   0       1619.08       1446.46        31.27 o
   6  10   0         50.67         35.53         7.08 o
   8  10   0         51.23         49.43         8.14 o
  10  10   0        275.68        368.92        16.91 o
  12  10   0         49.03         60.67         9.94 o
   1  11   0        636.07        584.26        20.19 o
   3  11   0        549.27        523.28        17.21 o
   5  11   0         26.86         22.77         6.58 o
   7  11   0        410.93        434.11        17.24 o
   9  11   0         29.08         16.09         7.25 o
  11  11   0        122.99        136.00        20.97 o
   0  12   0       1162.33       1045.52        32.25 o
   2  12   0         51.55         21.54        11.92 o
   4  12   0        183.24        202.11        12.04 o
   6  12   0        293.09        381.16        16.70 o
   8  12   0        421.60        371.46        17.06 o
  10  12   0          1.54         23.69        21.00 o
   1  13   0         65.15         80.72         9.55 o
   3  13   0        508.74        486.74        18.43 o
   5  13   0        545.95        429.21        17.91 o
   7  13   0          8.21         26.40         7.95 o
   0  14   0        215.67        265.85        25.54 o
   2  14   0         59.89         32.40        11.02 o
   4  14   0         23.83         19.18         7.79 o
   6  14   0          0.10          2.75         6.64 o
   1  15   0          9.05         -0.87         8.16 o
   3  15   0         57.55         60.53        10.21 o
   1   1   1      21372.57      21726.05       312.05 o
   3   1   1       2152.99       2367.69        18.32 o
   5   1   1       2761.56       3133.34        24.70 o
   7   1   1       2831.22       2812.47        23.39 o
   9   1   1       1768.27       1832.98        19.10 o
  11   1   1         57.98         41.61         4.27 o
  13   1   1        270.05        281.63         8.45 o
  15   1   1        116.61         98.32         7.02 o
   0   2   1       4965.48       4851.52        87.24 o
   2   2   1       4206.86       4526.09        34.94 o
   4   2   1       3409.92       3166.45        25.70 o
   6   2   1        248.76        269.78         4.10 o
   8   2   1        463.61        434.63         7.26 o
  10   2   1        378.77        384.15         7.58 o
  12   2   1        297.44        301.61         8.44 o
  14   2   1         23.55          6.18         4.00 o
   1   3   1       2020.00       1870.14        20.19 o
   3   3   1       2276.57       2173.45        18.16 o
   5   3   1       1297.02       1297.67        13.34 o
   7   3   1       1150.87       1244.02        13.49 o
   9   3   1        129.95        105.18         4.18 o
  11   3   1        185.71        200.67         6.85 o
  13   3   1         47.90         48.42         5.65 o
  15   3   1         28.23         29.54         5.18 o
   0   4   1        649.11        532.83         7.79 o
   2   4   1        674.65        680.38         9.05 o
   4   4   1       4760.27       4663.27        54.37 o
   6   4   1        319.80        350.41         5.37 o
   8   4   1        330.33        371.33         6.92 o
  10   4   1         44.37         33.61         3.68 o
  12   4   1        151.51        159.77         6.14 o
  14   4   1         11.50          3.86         4.10 o
   1   5   1        470.39        392.94         4.83 o
   3   5   1        140.25        139.44         3.44 o
   5   5   1         88.08        102.49         3.04 o
   7   5   1        180.49        238.65         5.43 o
   9   5   1         80.62         78.32         4.29 o
  11   5   1          4.59          5.68         3.02 o
  13   5   1         24.47         11.98         4.09 o
  15   5   1         11.08          0.44         5.01 o
   0   6   1       1435.38       1749.09        21.37 o
   2   6   1       2143.74       2274.99        19.00 o
   4   6   1        149.21        263.43         4.35 o
   6   6   1       1481.29       1331.43        14.71 o
   8   6   1        283.09        261.21         6.23 o
  10   6   1        142.58        165.68         5.77 o
  12   6   1         44.14         26.76         4.37 o
  14   6   1        185.33        193.63         8.36 o
   1   7   1          2.42         -1.35         1.52 o
   3   7   1       1564.41       1505.85        17.56 o
   5   7   1        801.42        810.50        10.87 o
   7   7   1        160.39        122.31         4.59 o
   9   7   1         83.21         52.44         3.99 o
  11   7   1        229.84        249.54         8.18 o
  13   7   1         53.12         54.02         4.88 o
   0   8   1       1528.42       1381.52        18.83 o
   2   8   1        120.93        124.21         3.61 o
   4   8   1       1728.54       1650.80        17.67 o
   6   8   1          0.97         -0.52         2.81 o
   8   8   1        555.72        549.90        10.68 o
  10   8   1        122.68        128.26         5.72 o
  12   8   1        101.82        127.98         6.86 o
   1   9   1        592.30        519.85         8.25 o
   3   9   1       1386.27       1298.64        15.71 o
   5   9   1        851.16        830.87        14.41 o
   7   9   1        233.78        253.16         7.49 o
   9   9   1        155.20        150.26         6.86 o
  11   9   1        262.33        238.13         8.63 o
  13   9   1         20.43         28.76         7.82 o
   0  10   1       1005.63        993.04        20.52 o
   2  10   1          7.42          9.14         3.61 o
   4  10   1        786.61        736.61        14.53 o
   6  10   1         47.25         36.24         4.90 o
   8  10   1        323.66        314.89        10.43 o
  10  10   1          0.32          9.81         5.92 o
  12  10   1        124.29        124.94         9.52 o
   1  11   1        697.82        600.48        11.34 o
   3  11   1         81.02         69.09         5.88 o
   5  11   1          0.28         -3.39         3.39 o
   7  11   1        217.29        196.53         8.88 o
   9  11   1        399.34        389.03        12.40 o
  11  11   1         34.51         88.60        14.51 o
   0  12   1         97.28        102.78         8.45 o
   2  12   1          2.34         -2.00         3.82 o
   4  12   1         64.26         49.12         5.74 o
   6  12   1        131.28        122.16        10.51 o
   8  12   1         17.06         33.36         5.78 o
  10  12   1         17.98         28.51         5.98 o
   1  13   1         24.08         37.17         5.30 o
   3  13   1        182.24        205.56         9.09 o
   5  13   1          3.40          9.88         4.71 o
   7  13   1         52.52         63.40         6.75 o
   0  14   1        203.22        254.40        19.24 o
   2  14   1          0.89         -4.13         4.13 o
   4  14   1        237.32        269.65        11.73 o
   6  14   1         24.25         46.52         6.47 o
   1  15   1         75.64         68.45         8.53 o
   3  15   1         99.10        137.20         9.07 o
   2   0   2         78.62         39.77         2.04 o
   4   0   2       5127.79       5498.49        58.20 o
   6   0   2       3370.87       3383.80        38.23 o
   8   0   2       4081.97       4121.53        47.09 o
  10   0   2         64.96         61.94         6.35 o
  12   0   2          8.69         10.17         5.24 o
  14   0   2        305.70        293.31        13.11 o
   1   1   2       3706.95       3948.55        31.60 o
   3   1   2      10366.56      10671.66        77.46 o
   5   1   2       4746.29       4868.93        37.14 o
   7   1   2        184.57        149.31         3.55 o
   9   1   2        158.12        173.40         4.79 o
  11   1   2        451.34        392.61         9.07 o
  13   1   2        110.56        102.99         6.29 o
  15   1   2          8.30          7.85         4.38 o
   0   2   2      16113.42      17273.33       240.70 o
   2   2   2       4110.77       4100.13        29.46 o
   4   2   2       7175.93       7656.74        58.96 o
   6   2   2         34.46         35.63         1.99 o
   8   2   2        535.62        490.65         6.96 o
  10   2   2        369.90        368.98         7.43 o
  12   2   2         41.22         37.44         4.52 o
  14   2   2          1.49         -2.03         3.92 o
   1   3   2       4660.81       4813.87        37.13 o
   3   3   2         26.72         52.15         1.77 o
   5   3   2         50.80         33.99         2.09 o
   7   3   2         12.06          3.69         1.79 o
   9   3   2        484.73        507.81         8.46 o
  11   3   2         20.05         16.88         3.20 o
  13   3   2         26.39         21.91         4.33 o
  15   3   2         13.62          3.65         4.45 o
   0   4   2       2741.12       3302.84        41.85 o
   2   4   2        208.02        272.40         3.74 o
   4   4   2       1205.14       1039.39        10.41 o
   6   4   2         40.68         41.66         2.90 o
   8   4   2        220.81        181.45         5.04 o
  10   4   2          0.04         -2.12         2.45 o
  12   4   2         51.02         63.37         5.08 o
  14   4   2          2.65          5.63         4.13 o
   1   5   2        346.68        408.38         4.91 o
   3   5   2         23.37         13.20         1.52 o
   5   5   2         25.10         22.18         2.10 o
   7   5   2       1695.82       1659.02        17.51 o
   9   5   2         17.08         11.44         2.85 o
  11   5   2        102.16        120.93         5.44 o
  13   5   2          1.72          3.76         3.67 o
   0   6   2        519.46        468.56         8.03 o
   2   6   2        174.09        167.49         3.38 o
   4   6   2       5432.20       5392.17        52.77 o
   6   6   2        150.73        187.77         4.81 o
   8   6   2        281.05        282.84         6.49 o
  10   6   2         51.47         39.57         3.84 o
  12   6   2        390.66        378.96         8.90 o
  14   6   2         16.05         14.07         4.78 o
   1   7   2       1515.11       1520.82        14.59 o
   3   7   2       1339.17       1294.34        12.48 o
   5   7   2       1766.47       1795.04        18.38 o
   7   7   2         85.16         75.08         3.91 o
   9   7   2        378.94        366.52         7.79 o
  11   7   2         34.64         31.00         4.08 o
  13   7   2         70.83         59.91         5.34 o
   0   8   2        252.82        278.74         8.09 o
   2   8   2         21.79         23.48         2.72 o
   4   8   2          0.06          3.25         3.22 o
   6   8   2         57.79         54.86         4.04 o
   8   8   2        173.25        182.92         6.41 o
  10   8   2          1.21         -0.90         3.26 o
  12   8   2         15.05          7.01         4.18 o
   1   9   2         69.25         67.28         3.76 o
   3   9   2         78.82         66.11         4.17 o
   5   9   2          0.35          5.68         3.07 o
   7   9   2         78.52         90.96         5.50 o
   9   9   2         48.59         55.29         5.93 o
  11   9   2          0.65          5.72         4.18 o
   0  10   2         64.83         70.04         5.97 o
   2  10   2        358.21        344.89         7.64 o
   4  10   2        158.13        151.73         7.22 o
   6  10   2         46.10         64.45         5.45 o
   8  10   2         31.98         37.21         4.95 o
  10  10   2        338.63        387.30        11.35 o
  12  10   2         21.61         22.43         5.56 o
   1  11   2        146.49        135.40         5.99 o
   3  11   2        947.49        944.86        17.14 o
   5  11   2        279.98        273.46        10.94 o
   7  11   2        105.71        144.90        13.75 o
   9  11   2         11.60         13.04         6.10 o
  11  11   2        189.35        212.45        10.44 o
   0  12   2       1449.35       1381.69        27.51 o
   2  12   2         68.33         65.63         5.98 o
   4  12   2        414.34        423.71        11.76 o
   6  12   2         39.11         65.48         6.53 o
   8  12   2        359.57        356.34        11.90 o
  10  12   2         35.13         34.13         7.93 o
   1  13   2        105.94        116.15         8.01 o
   3  13   2         73.97         73.48         6.53 o
   5  13   2         82.41         62.03         6.59 o
   7  13   2         55.01         59.19         6.83 o
   0  14   2         99.99         99.39        12.99 o
   2  14   2         47.79         35.11         5.63 o
   4  14   2          3.56          7.08         4.90 o
   6  14   2          0.20          7.18         5.11 o
   1  15   2          0.02          0.93         5.75 o
   3  15   2          1.46         -2.36         4.79 o
   1   1   3        215.60        238.61         5.21 o
   3   1   3        717.79        624.31         6.21 o
   5   1   3        162.96        179.18         3.33 o
   7   1   3         69.31         58.71         2.66 o
   9   1   3        134.98        185.19         4.90 o
  11   1   3        172.82        192.58         6.78 o
  13   1   3         13.57         17.03         4.26 o
  15   1   3          5.41          3.60         4.45 o
   0   2   3      18296.07      18573.57       188.70 o
   2   2   3          0.00         -1.02         1.02 o
   4   2   3        612.48        530.53         5.88 o
   6   2   3         40.43         52.58         2.33 o
   8   2   3       1994.87       1905.51        17.63 o
  10   2   3          0.90         -2.52         2.52 o
  12   2   3         43.19         44.73         4.69 o
  14   2   3          8.63         12.08         4.21 o
   1   3   3       4669.23       4861.85        36.30 o
   3   3   3       1087.76       1027.09         9.36 o
   5   3   3        793.58        803.38         8.30 o
   7   3   3       1472.20       1388.73        13.52 o
   9   3   3        381.18        351.74         7.08 o
  11   3   3        119.62        109.01         5.42 o
  13   3   3         38.89         38.90         5.00 o
  15   3   3         30.86         24.09         5.21 o
   0   4   3         37.52         44.82         3.04 o
   2   4   3        246.02        273.25         3.75 o
   4   4   3       3758.13       3845.49        30.06 o
   6   4   3         16.10          5.05         1.84 o
   8   4   3        201.83        198.84         5.29 o
  10   4   3          0.14         -0.86         2.47 o
  12   4   3        272.82        273.12         7.95 o
  14   4   3          5.54          6.98         4.33 o
   1   5   3          2.83          4.12         1.23 o
   3   5   3        853.62        930.40         9.66 o
   5   5   3       1486.95       1494.78        14.62 o
   7   5   3          1.09          3.83         2.36 o
   9   5   3         26.57         27.73         3.28 o
  11   5   3         36.07         34.46         3.89 o
  13   5   3         89.01         80.70         5.77 o
   0   6   3         88.09        102.11         4.61 o
   2   6   3         36.47         37.32         2.02 o
   4   6   3         62.27         44.91         2.65 o
   6   6   3        462.90        446.48         7.40 o
   8   6   3         42.51         36.51         3.48 o
  10   6   3         14.82         23.53         3.48 o
  12   6   3          0.17          9.09         3.66 o
  14   6   3         49.76         51.55         5.85 o
   1   7   3        371.39        326.98         5.93 o
   3   7   3        877.57        837.76         9.75 o
   5   7   3        238.94        232.01         5.74 o
   7   7   3        394.73        404.31         7.69 o
   9   7   3         12.11          6.94         3.68 o
  11   7   3         37.18         56.06         4.93 o
  13   7   3          5.41          6.74         4.10 o
   0   8   3       1882.42       1717.03        25.26 o
   2   8   3        118.91        106.87         4.13 o
   4   8   3       1482.43       1495.17        21.89 o
   6   8   3         20.51         23.02         3.76 o
   8   8   3        341.48        388.34         9.22 o
  10   8   3        103.16        130.73         6.79 o
  12   8   3         63.83         80.42         6.46 o
   1   9   3        360.53        321.38         6.68 o
   3   9   3       1242.95       1266.17        15.81 o
   5   9   3        375.30        398.77         8.79 o
   7   9   3        181.31        242.97         7.80 o
   9   9   3         35.00         31.57         4.59 o
  11   9   3        213.37        222.56         8.42 o
   0  10   3        930.82        954.81        24.89 o
   2  10   3         19.48         21.64         3.42 o
   4  10   3        620.66        634.09        11.46 o
   6  10   3          9.56          5.56         3.40 o
   8  10   3        239.97        249.47         8.27 o
  10  10   3          1.69          2.32         4.94 o
  12  10   3         45.90         21.94        10.60 o
   1  11   3        272.10        259.69        10.70 o
   3  11   3         10.79         17.64         4.40 o
   5  11   3         58.12         51.47         5.17 o
   7  11   3         27.84         35.90         5.38 o
   9  11   3        116.70        104.91         7.96 o
  11  11   3          5.57         16.82         7.00 o
   0  12   3          1.92          5.19         5.22 o
   2  12   3        119.69        112.03         6.94 o
   4  12   3         27.10         17.04         7.47 o
   6  12   3          0.47          4.56         4.23 o
   8  12   3          0.01         -4.36         4.36 o
   1  13   3         41.72         25.38         5.06 o
   3  13   3        141.91        151.86         8.24 o
   5  13   3         18.37         15.28         5.05 o
   7  13   3         59.43         58.36         6.69 o
   0  14   3        277.82        266.91        44.61 o
   2  14   3         13.33         12.74         4.86 o
   4  14   3        126.60        169.91         8.94 o
   6  14   3         48.01         72.24         9.10 o
   1  15   3        145.00        150.06        11.23 o
   3  15   3         34.76         29.47         6.02 o
   2   0   4         79.92         94.36         3.03 o
   4   0   4       2379.51       2383.19        27.37 o
   6   0   4       1574.50       1688.66        21.43 o
   8   0   4       2436.19       2413.36        30.14 o
  10   0   4        127.30        134.79         7.03 o
  12   0   4         49.20         55.31         7.57 o
  14   0   4         22.76         28.28         6.70 o
   1   1   4         62.26         72.35         4.31 o
   3   1   4        539.93        629.67         6.42 o
   5   1   4          0.26         -1.19         1.30 o
   7   1   4        504.81        515.69         6.83 o
   9   1   4        412.29        444.38         7.39 o
  11   1   4        108.75        117.77         5.81 o
  13   1   4          0.45          2.34         3.79 o
  15   1   4         38.58         39.46         6.11 o
   0   2   4      11224.02      11974.82       122.54 o
   2   2   4        484.63        480.09         5.22 o
   4   2   4         37.47         61.70         2.20 o
   6   2   4        133.75        135.67         3.30 o
   8   2   4          1.98          0.34         2.41 o
  10   2   4          6.31          2.24         2.61 o
  12   2   4        152.88        172.41         6.95 o
  14   2   4         16.83         18.87         4.50 o
   1   3   4        572.86        708.87         8.87 o
   3   3   4          1.59          6.54         1.42 o
   5   3   4       2704.54       2829.00        23.15 o
   7   3   4        797.16        838.31        10.07 o
   9   3   4          0.43         -0.78         2.43 o
  11   3   4         30.00         31.57         3.99 o
  13   3   4        236.21        243.27         8.37 o
  15   3   4         37.66         45.09         6.05 o
   0   4   4       2914.24       3099.69        37.91 o
   2   4   4        489.56        530.79         5.86 o
   4   4   4       2230.73       2155.74        18.18 o
   6   4   4        401.04        348.07         5.85 o
   8   4   4        115.58        105.02         4.32 o
  10   4   4        294.00        271.53         6.79 o
  12   4   4        144.96        148.12         6.47 o
  14   4   4          5.08         12.36         4.50 o
   1   5   4       6516.06       6866.98        84.21 o
   3   5   4       3594.34       3410.14        27.17 o
   5   5   4       1613.50       1597.18        15.51 o
   7   5   4       1556.12       1471.36        16.21 o
   9   5   4        262.04        249.82         6.04 o
  11   5   4          9.78         17.85         3.56 o
  13   5   4         17.77         17.27         4.31 o
   0   6   4       3145.34       3172.42        60.39 o
   2   6   4         60.94         61.29         2.29 o
   4   6   4       3894.82       3744.84        41.88 o
   6   6   4        222.22        197.50         6.73 o
   8   6   4        479.77        450.48         8.19 o
  10   6   4         83.90        111.42         5.00 o
  12   6   4        127.42        138.63         6.26 o
  14   6   4         13.66         19.63         5.35 o
   1   7   4        434.65        370.12         6.44 o
   3   7   4       1353.95       1383.41        15.03 o
   5   7   4        164.07        147.63         5.02 o
   7   7   4        594.53        605.85        10.28 o
   9   7   4         21.43         23.18         3.59 o
  11   7   4        214.34        195.89         7.31 o
  13   7   4          8.84         -0.37         4.36 o
   0   8   4        648.47        623.65        17.30 o
   2   8   4        736.11        796.94        10.59 o
   4   8   4       2089.35       1996.85        26.67 o
   6   8   4        742.29        724.10        12.23 o
   8   8   4         28.84         15.41         3.80 o
  10   8   4         66.20         65.94         7.52 o
  12   8   4        156.78        129.92         7.61 o
   1   9   4       1100.98       1086.83        14.15 o
   3   9   4        304.66        310.90         7.23 o
   5   9   4        148.28        186.61         6.48 o
   7   9   4        151.66        147.54         7.11 o
   9   9   4        438.01        389.15        11.30 o
  11   9   4        208.43        261.99         9.19 o
   0  10   4        653.82        634.96        14.15 o
   2  10   4          4.73         -0.99         2.84 o
   4  10   4        168.44        178.05         6.56 o
   6  10   4          9.37         14.31         3.76 o
   8  10   4        191.90        245.12         8.37 o
  10  10   4          2.21          8.95         5.66 o
   1  11   4        107.90        120.46         5.64 o
   3  11   4        285.64        272.08         7.94 o
   5  11   4         93.45        104.93         6.22 o
   7  11   4         64.60         89.66         6.71 o
   9  11   4         34.69         31.30         5.19 o
   0  12   4        308.89        282.77        13.96 o
   2  12   4         10.61         11.81         4.30 o
   4  12   4        138.42        170.05         8.34 o
   6  12   4         28.14         42.90         5.82 o
   8  12   4        165.86        177.48         9.28 o
   1  13   4        110.18         91.61         6.98 o
   3  13   4         84.14        115.26         7.68 o
   5  13   4        254.34        235.24         9.91 o
   7  13   4          7.09         20.21         5.40 o
   0  14   4        145.00        157.41        14.97 o
   2  14   4        121.68        104.93         7.86 o
   4  14   4          1.60         13.98         5.00 o
   6  14   4          0.95          0.93         5.77 o
   1  15   4         13.77         15.29         9.11 o
   3  15   4         25.36         26.26         7.84 o
   1   1   5       4045.82       4134.58        42.82 o
   3   1   5        454.48        443.86         5.21 o
   5   1   5         26.09         23.47         1.91 o
   7   1   5        467.52        446.54         6.46 o
   9   1   5        435.69        405.93         7.21 o
  11   1   5         46.93         56.49         4.58 o
  13   1   5          1.15          3.95         3.63 o
  15   1   5          0.01          6.14         4.49 o
   0   2   5      14865.02      15545.82       176.36 o
   2   2   5        535.81        662.08         7.60 o
   4   2   5          1.15          1.24         1.33 o
   6   2   5        601.66        599.82         7.37 o
   8   2   5       2372.27       2352.14        22.18 o
  10   2   5         11.98         15.08         3.16 o
  12   2   5          0.61          1.01         3.43 o
  14   2   5        103.05        101.12         6.90 o
   1   3   5         35.29         32.66         1.61 o
   3   3   5       5814.23       6068.90        45.80 o
   5   3   5       3976.63       3997.07        30.55 o
   7   3   5         83.74         59.68         3.26 o
   9   3   5          4.82          4.03         2.73 o
  11   3   5        670.65        634.10        11.30 o
  13   3   5        183.97        189.48         7.86 o
  15   3   5          0.04         -4.16         5.68 o
   0   4   5       4288.51       4448.36        89.46 o
   2   4   5        451.83        409.24         5.06 o
   4   4   5       4291.65       4176.73        32.87 o
   6   4   5         45.10         32.53         2.54 o
   8   4   5        708.41        642.32         9.70 o
  10   4   5         59.40         83.85         4.76 o
  12   4   5        185.25        188.01         7.15 o
  14   4   5          0.98         -3.60         3.98 o
   1   5   5        684.82        768.60        10.82 o
   3   5   5        211.95        192.15         4.03 o
   5   5   5        288.64        273.47         5.14 o
   7   5   5        241.86        213.98         5.59 o
   9   5   5        157.16        182.52         5.73 o
  11   5   5          0.02          0.47         3.23 o
  13   5   5         11.07          9.18         4.04 o
   0   6   5          5.21          9.09         2.92 o
   2   6   5         76.53        112.65         3.69 o
   4   6   5         37.00         41.03         2.94 o
   6   6   5        255.01        268.50         6.56 o
   8   6   5         16.49         19.62         3.44 o
  10   6   5          2.81         -0.74         3.12 o
  12   6   5          0.01         -3.63         3.63 o
  14   6   5         11.19         16.06         5.45 o
   1   7   5       1080.38       1038.94        12.30 o
   3   7   5         89.23         89.00         3.88 o
   5   7   5        386.16        356.29         7.42 o
   7   7   5       1171.22       1279.45        17.43 o
   9   7   5         65.32         62.56         4.97 o
  11   7   5         50.45         28.55         4.88 o
  13   7   5         75.59         81.91         6.84 o
   0   8   5          0.10         -3.22         3.22 o
   2   8   5       1123.91       1084.05        13.19 o
   4   8   5       2429.99       2445.47        25.81 o
   6   8   5        224.47        200.67         6.88 o
   8   8   5          4.77          3.44         3.44 o
  10   8   5        473.27        549.65        12.10 o
  12   8   5        261.76        261.94         9.53 o
   1   9   5        137.92        142.96         5.13 o
   3   9   5       1551.86       1595.78        19.99 o
   5   9   5        839.80        855.75        20.15 o
   7   9   5         10.22         21.54         4.14 o
   9   9   5         12.68         11.79         5.06 o
  11   9   5        211.75        232.19        13.62 o
   0  10   5       2305.54       2334.34        54.78 o
   2  10   5        388.30        375.37         8.26 o
   4  10   5         11.89          5.93         3.29 o
   6  10   5        243.57        301.38         8.56 o
   8  10   5        715.28        717.97        13.75 o
  10  10   5        207.25        197.55        16.29 o
   1  11   5          4.19          7.42         3.15 o
   3  11   5         30.18         38.29         4.40 o
   5  11   5         71.01         57.60         5.14 o
   7  11   5          7.83          7.77         3.94 o
   9  11   5          8.94         10.22         5.74 o
   0  12   5         46.13         36.49         7.31 o
   2  12   5         11.57          4.35         3.83 o
   4  12   5          1.31          6.01         4.13 o
   6  12   5         49.98         51.47         7.31 o
   8  12   5         25.21         48.46         8.74 o
   1  13   5         30.28         24.29         7.27 o
   3  13   5        162.85        156.48        10.90 o
   5  13   5         22.64         13.76        10.76 o
   7  13   5         68.86         81.27        11.46 o
   0  14   5         87.67         48.98        16.79 o
   2  14   5         28.89         27.93        15.68 o
   4  14   5        463.84        457.07        17.15 o
   1  15   5        360.88        343.71        18.20 o
   0   0   6       1245.37       1081.99        35.68 o
   2   0   6         63.71         39.65         3.30 o
   4   0   6        199.88        220.01         5.11 o
   6   0   6        354.15        347.77         7.79 o
   8   0   6       1034.02        988.94        15.85 o
  10   0   6        206.57        222.86         8.68 o
  12   0   6         88.45         99.00         8.78 o
  14   0   6         16.71         19.22         6.56 o
   1   1   6       3734.18       4825.94       588.15 o
   3   1   6         32.73          9.97         1.46 o
   5   1   6        292.72        321.26         4.99 o
   7   1   6        732.80        755.96         9.05 o
   9   1   6        849.04        880.01        11.92 o
  11   1   6          3.51          5.41         3.21 o
  13   1   6          0.56         -3.47         3.47 o
  15   1   6         30.28         23.73         6.07 o
   0   2   6         18.63         40.57         3.19 o
   2   2   6          1.27         -1.13         1.13 o
   4   2   6       3881.92       3921.02        30.87 o
   6   2   6        796.10        872.82         9.63 o
   8   2   6          0.05         -2.15         2.15 o
  10   2   6         42.38         43.33         4.01 o
  12   2   6        162.38        200.34         7.65 o
  14   2   6         40.23         28.65         5.69 o
   1   3   6       3722.92       3859.53        29.83 o
   3   3   6         26.29         15.20         1.63 o
   5   3   6         16.13         22.92         2.20 o
   7   3   6        242.97        274.20         5.65 o
   9   3   6        334.48        330.44         7.12 o
  11   3   6         33.05         38.01         4.20 o
  13   3   6         78.09         60.47         5.70 o
   0   4   6        724.96        570.40        11.43 o
   2   4   6        893.36       1079.38        10.26 o
   4   4   6       3188.80       3225.46        26.28 o
   6   4   6         43.85         53.35         3.16 o
   8   4   6          1.62          2.02         2.55 o
  10   4   6        206.92        233.59         6.52 o
  12   4   6        171.08        189.64         7.12 o
  14   4   6         10.38          9.39         4.64 o
   1   5   6       1056.07        987.52        11.06 o
   3   5   6        619.09        579.35         7.41 o
   5   5   6         10.49         24.98         2.58 o
   7   5   6       1673.66       1698.98        17.46 o
   9   5   6          1.22         -0.23         2.48 o
  11   5   6        117.28        128.18         6.26 o
  13   5   6          0.84         -0.69         4.26 o
   0   6   6       3848.86       3516.48        44.73 o
   2   6   6         37.28         28.39         2.58 o
   4   6   6       2463.58       2268.88        25.18 o
   6   6   6        205.92        224.89         6.26 o
   8   6   6        787.32        781.78        12.84 o
  10   6   6          2.28          1.74         3.58 o
  12   6   6         49.25         47.73         5.24 o
   1   7   6        912.76        823.80        10.64 o
   3   7   6       1794.88       1720.90        18.17 o
   5   7   6       1280.48       1172.36        14.98 o
   7   7   6         95.08        115.97         8.96 o
   9   7   6        108.55         86.32         5.90 o
  11   7   6         59.17         53.70         5.54 o
  13   7   6         48.29         40.57         6.13 o
   0   8   6        100.36        110.60         6.43 o
   2   8   6       1455.63       1487.83        20.49 o
   4   8   6       1129.32       1069.85        14.38 o
   6   8   6        565.04        513.84        11.90 o
   8   8   6         89.06         95.56         6.07 o
  10   8   6        384.11        440.38        10.97 o
  12   8   6        237.61        191.15        10.46 o
   1   9   6       1377.34       1195.40        14.75 o
   3   9   6       1299.52       1288.63        21.06 o
   5   9   6       1162.94       1224.00        17.29 o
   7   9   6        579.03        592.44        12.33 o
   9   9   6        642.24        609.64        22.17 o
  11   9   6        350.01        438.77        16.39 o
   0  10   6        164.70        204.73        10.34 o
   2  10   6          2.78          1.42         4.57 o
   4  10   6          2.63         -1.37         4.04 o
   6  10   6        105.61         77.66         7.69 o
   8  10   6        172.89        209.74        16.38 o
  10  10   6         45.54         60.75         8.92 o
   1  11   6        356.27        339.65        10.00 o
   3  11   6        136.42        161.17         9.65 o
   5  11   6         52.75         52.86         6.41 o
   7  11   6        200.20        251.65        13.19 o
   9  11   6        126.13        146.46        11.60 o
   0  12   6        574.32        566.11        20.03 o
   2  12   6         17.18         19.48         6.64 o
   4  12   6        402.45        460.32        13.29 o
   6  12   6          4.94         -0.11         4.81 o
   8  12   6        180.64        182.58        14.20 o
   1  13   6          0.76          0.47         5.51 o
   3  13   6        134.22        149.65        10.99 o
   5  13   6        236.56        211.10        12.78 o
   7  13   6          0.08          5.78         6.95 o
   0  14   6        166.08        168.41        16.57 o
   2  14   6        161.45        147.59        18.40 o
   4  14   6         19.13         23.82         7.49 o
   1   1   7        116.76        145.61        13.53 o
   3   1   7        254.34        233.21         5.62 o
   5   1   7          4.52          9.80         1.88 o
   7   1   7        104.98        106.69         3.80 o
   9   1   7          8.50         10.80         2.87 o
  11   1   7        162.40        144.76         7.47 o
  13   1   7          4.78         -2.08         3.71 o
   0   2   7      12230.67      12999.47       149.32 o
   2   2   7        364.90        446.35         7.47 o
   4   2   7        342.25        312.17         4.87 o
   6   2   7        348.27        345.66         5.72 o
   8   2   7       2035.42       2057.50        20.30 o
  10   2   7         59.52         58.57         4.52 o
  12   2   7          0.16         -0.55         3.43 o
  14   2   7         39.39         32.69         5.37 o
   1   3   7       1147.65       1112.95        11.02 o
   3   3   7       3432.84       3349.51        28.19 o
   5   3   7       1707.07       1806.58        16.47 o
   7   3   7        361.36        317.58         6.23 o
   9   3   7         43.33         32.68         3.52 o
  11   3   7        244.85        250.69         7.55 o
  13   3   7        109.25        102.37         6.82 o
   0   4   7        588.07        543.18         8.66 o
   2   4   7         14.33         14.11         1.67 o
   4   4   7       1756.42       1707.85        15.59 o
   6   4   7        162.77        132.29         4.39 o
   8   4   7        165.77        182.91         5.33 o
  10   4   7          9.37          3.88         2.96 o
  12   4   7        120.36        107.78         6.22 o
  14   4   7         12.88         11.01         5.19 o
   1   5   7        214.68        206.42         6.14 o
   3   5   7        601.38        590.18         9.43 o
   5   5   7        531.04        503.16         8.00 o
   7   5   7         72.42         63.79         4.02 o
   9   5   7         28.23         31.62         3.96 o
  11   5   7          9.31          7.67         3.46 o
  13   5   7         27.86         22.53         6.24 o
   0   6   7        507.90        490.69        12.98 o
   2   6   7          5.71          7.86         2.82 o
   4   6   7         17.57         16.01         2.90 o
   6   6   7        104.71        119.65         5.14 o
   8   6   7         59.80         67.91         4.98 o
  10   6   7         27.74         30.40         5.12 o
  12   6   7          4.25         10.11         5.69 o
   1   7   7        719.05        733.94        12.05 o
   3   7   7          0.24          2.84         3.39 o
   5   7   7          2.24         -0.89         3.42 o
   7   7   7        557.27        532.25        14.78 o
   9   7   7        124.64        124.46         7.95 o
  11   7   7         12.69         11.71         5.39 o
   0   8   7        104.61        138.08         8.51 o
   2   8   7        376.34        364.18         8.75 o
   4   8   7       1677.31       1572.90        23.31 o
   6   8   7        210.76        204.10         8.52 o
   8   8   7         21.28         16.03         4.95 o
  10   8   7        178.96        227.78        12.05 o
  12   8   7        196.50        220.86        11.05 o
   1   9   7         50.57         50.60         4.83 o
   3   9   7        457.65        455.82        11.07 o
   5   9   7        263.42        228.25         9.32 o
   7   9   7         36.49         51.37         5.99 o
   9   9   7         20.64         29.91         5.81 o
  11   9   7        159.22        185.48        11.40 o
   0  10   7        996.05        948.69        21.92 o
   2  10   7        159.14        155.33         7.36 o
   4  10   7         16.46         17.94         4.96 o
   6  10   7         15.85         22.75         5.53 o
   8  10   7        468.28        436.99        13.27 o
  10  10   7        105.28        109.16        16.51 o
   1  11   7         15.00          6.41         4.43 o
   3  11   7         27.65         16.67         5.03 o
   5  11   7        225.36        193.46        12.12 o
   7  11   7         18.30         17.45         5.68 o
   9  11   7         49.70         63.74        10.81 o
   0  12   7         30.09         45.82         8.66 o
   2  12   7         77.60         82.42         6.93 o
   4  12   7         41.77         46.77         6.51 o
   6  12   7         12.92         12.40         5.48 o
   8  12   7          0.86         11.97         8.16 o
   1  13   7         41.99         36.30         7.53 o
   3  13   7        189.81        202.53        11.93 o
   5  13   7         14.76         11.41         6.85 o
   0  14   7        114.60        120.84        15.81 o
   2  14   7          9.20          2.26         7.75 o
   4  14   7        197.20        227.65        18.40 o
   0   0   8      10562.18      10252.11       507.17 o
   2   0   8        105.86        138.37         6.31 o
   4   0   8       3674.36       3636.79        41.46 o
   6   0   8        181.18        166.10         6.16 o
   8   0   8       1147.70       1179.33        20.17 o
  10   0   8          0.20         -3.71         4.01 o
  12   0   8         40.59         25.73         6.69 o
  14   0   8          8.85          3.27         7.47 o
   1   1   8       1609.37       1570.22        19.13 o
   3   1   8        992.50        879.78        10.41 o
   5   1   8         51.85         44.26         2.92 o
   7   1   8        815.88        860.71         9.98 o
   9   1   8        127.79        112.01         4.95 o
  11   1   8         99.42        109.11         5.85 o
  13   1   8          0.50         -3.83         3.83 o
   0   2   8        677.79        663.54        11.89 o
   2   2   8         32.12         43.42         2.88 o
   4   2   8        201.14        187.99         5.24 o
   6   2   8        616.88        589.91         7.90 o
   8   2   8         99.85         90.63         3.98 o
  10   2   8         10.91          7.47         3.30 o
  12   2   8         42.06         38.21         4.86 o
  14   2   8         20.96         29.70         6.44 o
   1   3   8          0.76         -1.64         1.64 o
   3   3   8        762.88        779.95        10.57 o
   5   3   8       1069.96       1002.10        11.07 o
   7   3   8         98.33        114.46         4.41 o
   9   3   8         17.30         16.62         3.22 o
  11   3   8          1.21         -3.78         3.78 o
  13   3   8         81.82         68.14         7.16 o
   0   4   8        352.25        304.47        10.86 o
   2   4   8         17.80         32.38         2.98 o
   4   4   8         62.17         88.25         4.00 o
   6   4   8         80.57         71.98         4.43 o
   8   4   8        115.56        138.52         7.43 o
  10   4   8         12.74         21.77         4.43 o
  12   4   8         41.33         56.46         7.07 o
   1   5   8       1025.57        978.77        13.79 o
   3   5   8        479.90        428.92         8.66 o
   5   5   8        914.71        927.93        15.12 o
   7   5   8        232.51        242.99         8.21 o
   9   5   8        168.16        170.49         8.39 o
  11   5   8          4.17         15.32         5.04 o
  13   5   8         26.13         31.74         7.03 o
   0   6   8        122.42        101.78         6.92 o
   2   6   8         36.52         38.25         4.17 o
   4   6   8       1403.05       1389.89        20.73 o
   6   6   8         12.74         10.28         3.90 o
   8   6   8        104.94        122.11         7.62 o
  10   6   8         24.03         27.15         5.45 o
  12   6   8        121.25        149.99        10.34 o
   1   7   8        121.07        108.48         5.54 o
   3   7   8        104.17         96.49         6.06 o
   5   7   8         52.79         53.06         5.21 o
   7   7   8        134.22        136.10         8.99 o
   9   7   8         58.01         57.23         6.46 o
  11   7   8         62.48         78.78         7.91 o
   0   8   8        108.34         92.13         8.03 o
   2   8   8         70.77         70.70         5.16 o
   4   8   8        305.29        281.48        11.96 o
   6   8   8        462.76        475.07        12.63 o
   8   8   8         16.99         16.94         5.17 o
  10   8   8          1.59          7.13         5.22 o
   1   9   8         99.50         93.76         6.50 o
   3   9   8        325.73        353.12        10.06 o
   5   9   8         31.02         24.34         5.16 o
   7   9   8          3.63          0.18         4.37 o
   9   9   8        204.29        192.70        14.88 o
  11   9   8        123.07        124.90         9.61 o
   0  10   8        983.62       1075.97        24.15 o
   2  10   8          0.30          4.05         4.17 o
   4  10   8        216.79        222.70         9.59 o
   6  10   8         26.81         18.02         5.48 o
   8  10   8        217.68        269.48        13.37 o
  10  10   8          9.59         37.32        16.76 o
   1  11   8         38.44         43.24         5.77 o
   3  11   8        660.52        704.12        16.27 o
   5  11   8        226.11        230.35        12.00 o
   7  11   8         48.19         58.43         6.97 o
   9  11   8          0.18          4.50         6.87 o
   0  12   8        440.83        395.04        20.92 o
   2  12   8          5.75          2.98         4.91 o
   4  12   8        177.27        218.61        10.31 o
   6  12   8         61.89        106.15         8.98 o
   1  13   8        187.59        189.92        10.24 o
   3  13   8         68.96         87.85         8.61 o
   5  13   8        114.79         81.34         8.59 o
   0  14   8        179.78        207.05        18.26 o
   2  14   8         70.39         53.08        10.30 o
   1   1   9       1090.44       1094.10        14.82 o
   3   1   9        354.85        335.56         8.12 o
   5   1   9        181.70        201.35         5.34 o
   7   1   9        176.68        192.25         6.19 o
   9   1   9        277.05        263.52         7.35 o
  11   1   9          3.82          0.10         3.98 o
  13   1   9          0.99         -4.87         5.84 o
   0   2   9       1889.73       1779.18        25.28 o
   2   2   9          9.29          2.26         1.96 o
   4   2   9        229.47        224.36         5.76 o
   6   2   9         95.49         86.42         4.41 o
   8   2   9        454.80        478.77         9.40 o
  10   2   9         38.23         38.50         4.99 o
  12   2   9         21.21         22.30         5.00 o
   1   3   9        761.47        737.05         9.59 o
   3   3   9        520.19        466.41        10.83 o
   5   3   9        136.48        158.78         5.09 o
   7   3   9        522.54        550.21         9.85 o
   9   3   9         44.26         60.00         6.25 o
  11   3   9         96.13         91.85         6.72 o
  13   3   9          8.64          7.46         5.21 o
   0   4   9       1304.60       1319.34        30.10 o
   2   4   9         25.03         31.56         3.56 o
   4   4   9       2176.18       2131.32        24.83 o
   6   4   9          0.03          0.08         3.14 o
   8   4   9        229.84        215.85         7.27 o
  10   4   9         27.72         28.82         5.31 o
  12   4   9         90.10         96.71         8.63 o
   1   5   9          3.26          0.06         2.67 o
   3   5   9        330.50        315.12         7.71 o
   5   5   9        295.06        285.83        10.84 o
   7   5   9          2.24          5.18         3.57 o
   9   5   9          0.27         -3.87         3.87 o
  11   5   9          8.77         20.17         5.98 o
   0   6   9        101.64         98.29         7.29 o
   2   6   9         54.16         64.96         4.67 o
   4   6   9        101.72        109.78         6.12 o
   6   6   9         27.76         30.50         5.27 o
   8   6   9         16.80         12.21         4.76 o
  10   6   9          9.40          7.91         4.87 o
  12   6   9          0.45          1.20         5.87 o
   1   7   9         33.80         41.40         4.69 o
   3   7   9        145.94        147.96         6.72 o
   5   7   9         46.81         46.61         5.09 o
   7   7   9        162.55        160.29         8.48 o
   9   7   9          6.43          0.71         4.39 o
  11   7   9         42.49         77.71         7.92 o
   0   8   9        332.04        332.86        12.46 o
   2   8   9         52.24         71.88         6.58 o
   4   8   9        613.50        558.36        12.57 o
   6   8   9          0.13          6.48         4.53 o
   8   8   9        140.42        158.06         9.00 o
  10   8   9         86.38        104.77         8.58 o
   1   9   9        414.56        396.08        11.19 o
   3   9   9        460.15        444.51        11.46 o
   5   9   9        428.80        407.45        12.14 o
   7   9   9        111.58        105.50         8.15 o
   9   9   9        134.63        143.01         9.29 o
   0  10   9        250.06        206.17        11.23 o
   2  10   9          7.00         10.75         4.64 o
   4  10   9        347.06        309.31        13.64 o
   6  10   9         41.97         24.22         7.73 o
   8  10   9        115.73        142.97        14.21 o
   1  11   9         96.59         80.52         7.00 o
   3  11   9         12.91         31.54         5.56 o
   5  11   9          7.27         -4.75         4.75 o
   7  11   9         32.95         37.68         6.69 o
   0  12   9          5.41          4.50         7.50 o
   2  12   9         79.86         77.24         8.15 o
   4  12   9          0.89         -3.35         4.90 o
   6  12   9         11.91         18.34         6.20 o
   1  13   9         19.13         30.83         6.47 o
   3  13   9         57.24         74.54         8.03 o
   0   0  10       6833.40       7370.59       143.45 o
   2   0  10        265.91        251.73        15.91 o
   4   0  10         16.16         16.18         5.23 o
   6   0  10       1441.00       1536.99        28.93 o
   8   0  10       1904.74       1797.81        54.94 o
  10   0  10          8.16          6.82        10.68 o
  12   0  10         23.94         35.33        11.10 o
   1   1  10        862.73        761.66        14.11 o
   3   1  10       1871.59       1821.32        25.86 o
   5   1  10        816.51        750.26        12.74 o
   7   1  10        161.90        165.36         7.41 o
   9   1  10         29.84         11.83         4.92 o
  11   1  10        158.67        151.61         9.76 o
  13   1  10         31.80         15.46         6.60 o
   0   2  10        762.12        612.62        27.77 o
   2   2  10         19.21         38.97         5.00 o
   4   2  10       1909.16       1732.46        37.24 o
   6   2  10         56.97         37.05         4.84 o
   8   2  10         20.32          9.46         4.28 o
  10   2  10          0.14         -1.71         4.83 o
  12   2  10         63.51         46.56         9.03 o
   1   3  10         22.98         35.57         3.90 o
   3   3  10         13.76         12.99         4.08 o
   5   3  10         22.33         51.23         4.07 o
   7   3  10         37.22         18.62         4.06 o
   9   3  10         35.34         70.99         6.80 o
  11   3  10          0.21          1.28         6.00 o
  13   3  10          0.46         -2.10        13.99 o
   0   4  10         69.87         85.47         7.51 o
   2   4  10          0.80          2.11         2.69 o
   4   4  10        240.58        275.39         7.49 o
   6   4  10         22.22         28.79         4.44 o
   8   4  10         24.23         33.78         9.48 o
  10   4  10          3.79          2.36         4.58 o
  12   4  10         34.47         36.00         9.70 o
   1   5  10        284.90        297.17         7.67 o
   3   5  10          4.63         10.49         3.44 o
   5   5  10          3.46         -0.05         3.49 o
   7   5  10        540.15        537.45        12.23 o
   9   5  10         57.15         64.83         6.57 o
  11   5  10         15.79         31.88         7.27 o
   0   6  10        435.53        522.37        14.80 o
   2   6  10          3.88          5.75         3.25 o
   4   6  10        872.31        893.98        15.62 o
   6   6  10         11.86          9.40         4.22 o
   8   6  10        170.39        188.87         8.82 o
  10   6  10          0.07         -4.58         4.58 o
   1   7  10         62.07         88.80         5.55 o
   3   7  10        429.46        431.89        11.40 o
   5   7  10        848.24        829.03        15.69 o
   7   7  10          7.09          4.15         4.49 o
   9   7  10         50.33         53.24         6.56 o
  11   7  10         43.92         43.07         6.85 o
   0   8  10          5.76          3.72         5.31 o
   2   8  10          2.52          1.02         3.96 o
   4   8  10          0.38         -1.57         3.84 o
   6   8  10         54.77         64.27         7.07 o
   8   8  10         43.11         59.28         6.88 o
  10   8  10          1.10          0.27         6.48 o
   1   9  10          3.63         -2.38         4.09 o
   3   9  10        133.19        129.52         7.75 o
   5   9  10          4.75          4.64         4.89 o
   7   9  10         19.33         18.17         5.59 o
   9   9  10         47.06         32.34         6.56 o
   0  10  10         45.82         62.54         8.43 o
   2  10  10        194.03        231.41         9.39 o
   4  10  10        182.44        174.20         8.65 o
   6  10  10         19.82         11.27         5.33 o
   8  10  10          4.28          9.17         5.98 o
   1  11  10        135.16        125.25         8.43 o
   3  11  10        318.93        329.39        11.27 o
   5  11  10         47.89         25.50         6.02 o
   7  11  10         97.54        128.34         9.86 o
   0  12  10        734.76        748.98        47.82 o
   2  12  10         39.68         45.11         6.56 o
   4  12  10        116.72        123.66         9.28 o
   1  13  10         15.55         14.92         6.22 o
   1   1  11       1229.72       1210.74        18.47 o
   3   1  11        493.27        510.97        17.87 o
   5   1  11        882.80        890.11        15.46 o
   7   1  11        891.00        930.27        16.65 o
   9   1  11        306.78        298.70        10.85 o
  11   1  11         34.84         34.83         7.93 o
   0   2  11       1019.51       1089.03        56.41 o
   2   2  11        141.21        151.98        12.50 o
   4   2  11       1289.69       1336.14        29.09 o
   6   2  11        120.82        113.53         6.66 o
   8   2  11        154.01        164.68         8.07 o
  10   2  11         43.06         54.04         9.35 o
  12   2  11        116.41        138.09        11.71 o
   1   3  11        372.38        404.26        12.88 o
   3   3  11        953.10        884.00        18.75 o
   5   3  11        807.54        766.28        17.69 o
   7   3  11         89.10        110.53         8.71 o
   9   3  11         48.38         46.50         7.06 o
  11   3  11         78.04         62.55        12.72 o
   0   4  11        185.44        160.20        18.87 o
   2   4  11         62.88         38.16         5.37 o
   4   4  11        146.69        163.55         8.34 o
   6   4  11        144.63        134.64         9.09 o
   8   4  11        121.79        104.41         8.97 o
  10   4  11          1.14         -2.77         7.14 o
  12   4  11         13.95         16.66         9.02 o
   1   5  11        131.83        131.75         7.69 o
   3   5  11          0.21          3.56         4.47 o
   5   5  11         39.28         28.86         8.10 o
   7   5  11         50.25         39.92         6.80 o
   9   5  11         63.71         77.54         9.75 o
  11   5  11          1.23          6.15         8.39 o
   0   6  11        170.06        116.61        10.76 o
   2   6  11        219.91        184.84         7.03 o
   4   6  11        207.97        142.21         9.41 o
   6   6  11        663.37        616.57        17.17 o
   8   6  11         66.62         49.06         8.52 o
  10   6  11          7.20         -2.54         7.02 o
   1   7  11        141.15        165.07         7.08 o
   3   7  11        407.58        391.73        12.47 o
   5   7  11        181.51        169.71         8.15 o
   7   7  11        101.10        107.70         8.03 o
   9   7  11          1.43         -3.23         6.22 o
   0   8  11        447.46        524.16        16.47 o
   2   8  11        111.30        143.50         7.66 o
   4   8  11        935.77        882.09        16.89 o
   6   8  11         10.03          5.87         4.67 o
   8   8  11         75.81        100.31         8.31 o
   1   9  11         92.52         96.40         7.00 o
   3   9  11        391.30        417.20        11.88 o
   5   9  11        102.49         94.56         7.81 o
   7   9  11         87.98        110.55         8.65 o
   0  10  11        441.41        431.21        18.74 o
   2  10  11          0.13         -4.34         4.34 o
   4  10  11        232.66        256.51        11.49 o
   6  10  11          0.01          0.47         5.28 o
   1  11  11        378.94        434.56        16.53 o
   3  11  11          6.93          4.41         5.15 o
   5  11  11          0.52         -2.80         5.27 o
   0  12  11         40.91         52.43        10.44 o
   2  12  11         10.40         10.05         5.67 o
   4  12  11         34.66         43.68         8.24 o
   0   0  12       6406.33       6011.51       122.52 o
   2   0  12        990.94       1023.19        41.86 o
   4   0  12          0.09          0.77         5.53 o
   6   0  12        306.70        287.76        12.58 o
   8   0  12       1733.75       1743.22        39.50 o
  10   0  12        338.52        335.40        17.23 o
  12   0  12         92.08         97.43        15.58 o
   1   1  12         38.55         56.70         6.83 o
   3   1  12        744.83        702.61        14.91 o
   5   1  12        402.27        412.46        10.06 o
   7   1  12         21.72         21.76         5.00 o
   9   1  12          0.01          3.96         5.10 o
  11   1  12        177.51        174.07        11.06 o
   0   2  12         15.47         10.15         6.67 o
   2   2  12         50.90         49.18         5.13 o
   4   2  12        317.41        323.93        10.18 o
   6   2  12          0.18         -4.11         4.11 o
   8   2  12          0.02         -1.94         4.86 o
  10   2  12         38.24         47.51         8.51 o
   1   3  12         29.42         25.22         5.02 o
   3   3  12          7.21          4.97         4.42 o
   5   3  12         57.61         53.73         6.99 o
   7   3  12          1.60          6.75         5.46 o
   9   3  12         22.46         35.97         8.02 o
  11   3  12         40.15         56.49        11.42 o
   0   4  12        146.07        180.76        12.43 o
   2   4  12         28.70         19.21         5.08 o
   4   4  12        217.83        250.28        11.09 o
   6   4  12         20.14         29.65         6.66 o
   8   4  12         23.66         22.18         6.59 o
  10   4  12         34.29         54.94        10.32 o
   1   5  12       1073.37        984.44        19.24 o
   3   5  12         87.25        122.50         8.00 o
   5   5  12         79.22         97.43        14.61 o
   7   5  12        397.23        410.94        15.49 o
   9   5  12        173.78        182.00        19.89 o
   0   6  12        325.77        396.38        17.33 o
   2   6  12         19.79         27.22         5.46 o
   4   6  12        767.72        733.31        21.29 o
   6   6  12          0.06          5.32         6.08 o
   8   6  12         76.78         79.79        10.22 o
  10   6  12         24.70         36.97         8.93 o
   1   7  12          0.23          1.91         4.91 o
   3   7  12        476.04        483.83        15.66 o
   5   7  12        265.93        209.43        11.43 o
   7   7  12          9.04          7.81         6.97 o
   9   7  12          0.74         -1.62         6.92 o
   0   8  12        380.26        343.77        21.33 o
   2   8  12         15.13          7.03         6.00 o
   4   8  12         42.50         48.17         7.99 o
   6   8  12         12.40         18.42         8.03 o
   8   8  12        115.25         96.63        11.08 o
   1   9  12          6.87          9.72         6.51 o
   3   9  12          1.57         -5.41         5.41 o
   5   9  12         23.99         21.83         7.42 o
   7   9  12         15.26         11.63         7.50 o
   0  10  12         27.68         46.81        15.39 o
   2  10  12         86.19        107.21        10.31 o
   4  10  12        185.91        192.38        12.55 o
   6  10  12         21.33         16.75         8.63 o
   1  11  12         69.46         56.39         7.65 o
   3  11  12         62.85         72.38         7.60 o
   1   1  13        767.59        782.60        16.18 o
   3   1  13         22.16         21.99         4.05 o
   5   1  13         34.10         37.06         5.08 o
   7   1  13        160.10        184.77         9.78 o
   9   1  13        255.39        264.41        12.57 o
  11   1  13         10.59         15.80         7.99 o
   0   2  13        290.50        248.99        13.62 o
   2   2  13         50.28         59.27         9.28 o
   4   2  13        230.88        232.95        10.80 o
   6   2  13          0.92          3.21         5.58 o
   8   2  13         67.73         65.97         9.24 o
  10   2  13         61.69         83.44        11.01 o
   1   3  13        346.08        346.27        16.34 o
   3   3  13         92.70         94.05         7.50 o
   5   3  13         16.34          2.64         5.47 o
   7   3  13        263.44        266.95        12.48 o
   9   3  13         38.27         25.45        11.11 o
   0   4  13        539.44        478.60        18.98 o
   2   4  13         12.23          6.84         5.09 o
   4   4  13        816.63        809.23        22.40 o
   6   4  13         17.74          7.17         5.98 o
   8   4  13        134.91        147.14        10.87 o
  10   4  13         21.88         28.43         9.18 o
   1   5  13          1.95         -2.46         4.46 o
   3   5  13         75.82         82.37         7.77 o
   5   5  13        157.69        147.91        10.11 o
   7   5  13          0.03          0.32         8.75 o
   9   5  13          3.61         -6.57         8.03 o
   0   6  13        213.94        191.01        14.13 o
   2   6  13         57.91         51.16         6.92 o
   4   6  13          7.71         18.08         6.68 o
   6   6  13         64.80         56.73         8.26 o
   8   6  13         30.52         27.03         8.06 o
   1   7  13         15.10         -4.84         4.84 o
   3   7  13        290.92        299.37        23.96 o
   5   7  13         60.48         47.27         8.02 o
   7   7  13          5.37         12.99         7.55 o
   0   8  13        288.65        358.68        19.65 o
   2   8  13          6.29         17.09         6.97 o
   4   8  13        121.34        123.94        10.49 o
   6   8  13         45.10         43.93         9.30 o
   1   9  13        180.44        182.76        12.25 o
   3   9  13        267.23        286.91        13.76 o
   5   9  13        139.88        133.39        11.41 o
   0  10  13        101.83         69.55        15.31 o
   2  10  13         19.20         14.01         7.45 o
   4  10  13        168.49        204.87        17.74 o
   1  11  13         61.09         82.44        11.88 o
   0   0  14        558.52        616.41        50.20 o
   2   0  14          2.91          3.28         5.14 o
   4   0  14         26.21         48.78         7.60 o
   6   0  14         67.27         44.83         8.30 o
   8   0  14        313.97        382.89        21.24 o
  10   0  14          0.30         -6.57         9.89 o
   1   1  14        136.12        158.10         8.98 o
   3   1  14        171.53        170.26         9.31 o
   5   1  14        169.49        192.90        15.40 o
   7   1  14         26.31         36.94        11.11 o
   9   1  14         28.58         15.33         7.51 o
   0   2  14        220.19        203.59        14.43 o
   2   2  14         95.38        128.95        13.72 o
   4   2  14         60.31         73.58         7.33 o
   6   2  14          0.20          6.47         5.76 o
   8   2  14         45.70         46.55         8.82 o
  10   2  14         33.98         51.94         9.68 o
   1   3  14        165.23        145.53         8.98 o
   3   3  14          0.06         -2.35         4.60 o
   5   3  14         12.01         -1.43         6.86 o
   7   3  14         25.17         19.88         7.24 o
   9   3  14         16.52         12.42         8.17 o
   0   4  14        481.33        470.27        20.13 o
   2   4  14          8.83          8.15         5.57 o
   4   4  14         95.66         90.18         9.15 o
   6   4  14         41.66         64.78         8.69 o
   8   4  14         65.47         51.62         8.79 o
   1   5  14        131.08        138.47         9.39 o
   3   5  14        208.06        226.21        11.92 o
   5   5  14         18.35         12.18         6.69 o
   7   5  14        202.79        222.07        12.50 o
   9   5  14          2.03          1.04         8.77 o
   0   6  14        216.67        217.59        15.33 o
   2   6  14         60.00         67.65         7.83 o
   4   6  14        694.43        634.97        29.24 o
   6   6  14          4.02         -1.55         5.72 o
   8   6  14         27.45         16.21         9.24 o
   1   7  14        230.80        225.24        11.35 o
   3   7  14        161.44        167.44        11.29 o
   5   7  14        119.67         93.27         9.91 o
   7   7  14         43.02         47.38         9.40 o
   0   8  14        105.99        103.93        25.64 o
   2   8  14          2.88         -0.57         6.49 o
   4   8  14         32.86         35.93         7.90 o
   6   8  14          0.00         -6.52         6.52 o
   1   9  14          1.65         -6.17         6.45 o
   3   9  14          5.76          1.69         6.70 o
   0  10  14          2.78          2.85        11.84 o
   2  10  14         39.11         47.86         9.87 o
   1   1  15         16.99          2.54         4.98 o
   3   1  15          3.59         -3.29         4.92 o
   5   1  15         31.35         30.62         6.05 o
   7   1  15         59.64         55.05         8.98 o
   9   1  15          0.41          0.60         7.78 o
   0   2  15        883.97        870.08        30.54 o
   2   2  15         12.70          3.45         7.22 o
   4   2  15        185.23        173.13        11.46 o
   6   2  15          4.75          1.58         6.04 o
   8   2  15        206.40        240.38        14.86 o
   1   3  15        295.63        280.69        12.56 o
   3   3  15        255.55        321.43        22.58 o
   5   3  15        205.86        221.72        20.46 o
   7   3  15         73.45         83.74        10.46 o
   0   4  15         26.76         13.04         9.13 o
   2   4  15          9.76          9.45         5.60 o
   4   4  15        166.65        165.87        11.41 o
   6   4  15         12.18         26.20         7.36 o
   8   4  15          9.70         -4.39         6.79 o
   1   5  15         33.75         35.02         6.97 o
   3   5  15         42.31         48.06         7.99 o
   5   5  15         44.20         24.81         7.53 o
   7   5  15         13.50          7.11         7.89 o
   0   6  15         30.51         29.90         9.75 o
   2   6  15          0.71          2.82         6.27 o
   4   6  15         33.49         15.89         7.51 o
   6   6  15         58.98         46.98         8.47 o
   1   7  15         59.35         74.29         8.76 o
   3   7  15         23.16          4.02         7.01 o
   5   7  15         13.06          9.62         7.49 o
   0   8  15         97.33         87.74        12.89 o
   2   8  15          9.66          8.01         8.04 o
   4   8  15        163.24        165.11        18.85 o
   1   9  15          2.48          1.73         7.14 o
   0   0  16        822.96        866.16        50.73 o
   2   0  16         32.57         29.07        12.30 o
   4   0  16         75.66         88.14        14.59 o
   6   0  16          5.32         13.64        14.34 o
   1   1  16        152.06        174.32        12.33 o
   3   1  16         42.58         42.05         7.19 o
   5   1  16         11.05          2.27         6.10 o
   7   1  16         83.66         95.78        13.66 o
   0   2  16          7.03         15.33         8.20 o
   2   2  16         34.53         40.04         7.12 o
   4   2  16        128.83        190.77        17.32 o
   6   2  16          3.68         -1.76         6.86 o
   1   3  16         10.66          3.08         6.06 o
   3   3  16          8.02         10.91         6.35 o
   5   3  16         45.88         36.02        12.04 o
   7   3  16         28.33         21.37         7.61 o
   0   4  16          3.67         -6.63         7.38 o
   2   4  16         46.87         36.78         9.62 o
   4   4  16        136.09        125.00        10.75 o
   6   4  16          1.24         -5.69         5.69 o
   1   5  16        193.08        171.38        11.07 o
   3   5  16         50.96         52.09         8.74 o
   5   5  16         32.56         30.75         8.03 o
   0   6  16        278.91        314.01        34.27 o
   2   6  16          8.93          0.89         6.68 o
   4   6  16         88.54         66.30         9.56 o
   1   7  16          0.69         -3.42         6.98 o
   3   7  16        133.00        142.63        12.12 o
   1   1  17        230.99        253.50        15.57 o
   3   1  17         10.49         19.79         7.25 o
   5   1  17         18.30         15.28        10.42 o
   0   2  17        251.22        283.05        28.21 o
   2   2  17         10.23         13.81         6.69 o
   4   2  17          2.99         -3.83         6.66 o
   1   3  17          0.16         -4.31         6.55 o
   3   3  17        226.07        302.22        26.99 o
   5   3  17         89.61         87.78        11.82 o
   0   4  17        276.38        306.79        33.40 o
   2   4  17          4.53          6.55         6.58 o
   4   4  17        226.16        264.92        16.29 o
   1   5  17         56.03         52.55         7.79 o
   3   5  17          1.88         -2.98         6.92 o
   0   6  17         40.18         22.15        29.91 o
   0   0  18        146.09        143.79        26.94 o
   2   0  18          7.38          9.28        11.31 o
   1   1  18        147.27        143.03        16.26 o
   3   1  18         14.28         25.94         9.82 o
   0   2  18         30.87         33.39        22.22 o
   2   2  18          0.47         10.86         8.84 o
   1   3  18         20.80         24.12         7.67 o
                                                
