# Supplementary material for: Bulky 2,6-disubstituted aryl siloxanes and a disilanamine
Source: Acta Crystallogr E Crystallogr Commun. 2020 Feb 6;76(Pt 3):318–23. doi: 10.1107/S2056989020001413 (PMC7057366; doi:10.1107/S2056989020001413)
Supplement: Supplementary file 5 [file e-76-00318-IIIsup5.mol]

III
  --CCDC--010720    3D                              

 62 62  0  0  0  0  0  0  0  0999 V2000
    7.6626   11.0662   10.6327 Si     0
    6.0995   10.2725   10.6327 N      0
    6.0995    8.8240   10.6327 C      0
    6.0995    8.1260    9.4137 C      0
    6.0995    6.7284    9.4461 C      0
    6.0995    6.2454    8.6288 H      0
    6.0995    6.0370   10.6327 C      0
    6.0995    5.0872   10.6327 H      0
    6.0995    8.8168    8.0670 C      0
    6.0995    9.8033    8.2280 H      0
    4.8503    8.4737    7.2535 C      0
    4.8299    7.5100    7.0767 H      0
    4.8700    8.9614    6.4038 H      0
    4.0509    8.7301    7.7589 H      0
    9.0090    9.7780   10.6327 C      0
    9.8440   10.1780   10.3105 H      0
    8.7534    9.0376   10.0440 H      0
    9.1392    9.4410   11.5438 H      0
    7.9098   12.1273   12.1383 C      0
    7.2662   12.8659   12.1257 H      0
    8.8210   12.4869   12.1377 H      0
    7.7717   11.5869   12.9440 H      0
    4.5364   11.0662   10.6327 Si     0
    6.0995    8.1260   11.8518 C      0
    6.0995    6.7284   11.8194 C      0
    6.0995    6.2454   12.6367 H      0
    6.0995    8.8168   13.1985 C      0
    6.0995    9.8033   13.0375 H      0
    7.3487    8.4737   14.0120 C      0
    7.3691    7.5100   14.1888 H      0
    7.3290    8.9614   14.8617 H      0
    8.1481    8.7301   13.5066 H      0
    3.1900    9.7780   10.6327 C      0
    2.3550   10.1780   10.9550 H      0
    3.4456    9.0376   11.2215 H      0
    3.0598    9.4410    9.7217 H      0
    4.2892   12.1273    9.1272 C      0
    4.9328   12.8659    9.1398 H      0
    3.3780   12.4869    9.1278 H      0
    4.4273   11.5869    8.3215 H      0
    4.8503    8.4737   14.0120 C      0
    4.8299    7.5100   14.1888 H      0
    4.8700    8.9614   14.8617 H      0
    4.0509    8.7301   13.5066 H      0
    9.8440   10.1780   10.9550 H      0
    8.7534    9.0376   11.2215 H      0
    9.1392    9.4410    9.7217 H      0
    7.9098   12.1273    9.1272 C      0
    7.2662   12.8659    9.1398 H      0
    8.8210   12.4869    9.1278 H      0
    7.7717   11.5869    8.3215 H      0
    7.3487    8.4737    7.2535 C      0
    7.3691    7.5100    7.0767 H      0
    7.3290    8.9614    6.4038 H      0
    8.1481    8.7301    7.7589 H      0
    2.3550   10.1780   10.3105 H      0
    3.4456    9.0376   10.0440 H      0
    3.0598    9.4410   11.5438 H      0
    4.2892   12.1273   12.1383 C      0
    4.9328   12.8659   12.1257 H      0
    3.3780   12.4869   12.1377 H      0
    4.4273   11.5869   12.9440 H      0
  1  2  1
  1 15  1
  1 19  1
  1 48  1
  2  3  1
  2 23  1
  3  4  1
  3 24  1
  4  5  1
  4  9  1
  5  6  1
  5  7  1
  7  8  1
  7 25  1
  9 10  1
  9 11  1
  9 52  1
 11 12  1
 11 13  1
 11 14  1
 15 16  1
 15 17  1
 15 18  1
 15 45  1
 15 46  1
 15 47  1
 19 20  1
 19 21  1
 19 22  1
 23 33  1
 23 37  1
 23 59  1
 24 25  1
 24 27  1
 25 26  1
 27 28  1
 27 29  1
 27 41  1
 29 30  1
 29 31  1
 29 32  1
 33 34  1
 33 35  1
 33 36  1
 33 56  1
 33 57  1
 33 58  1
 37 38  1
 37 39  1
 37 40  1
 41 42  1
 41 43  1
 41 44  1
 48 49  1
 48 50  1
 48 51  1
 52 53  1
 52 54  1
 52 55  1
 59 60  1
 59 61  1
 59 62  1
M  END
$$$$
